# Supplementary material for: Causal relationship between gut microbiome, immune cell, and systemic lupus erythematosus: A Mendelian randomization analysis
Source: Medicine (Baltimore). 2025 Aug 1;104(31):e43703. doi: 10.1097/MD.0000000000043703 (PMC12323915; doi:10.1097/MD.0000000000043703)
Supplement: Supplementary file 1 [file medi-104-e43703-s001.xlsx]

## Sheet: Supplementary table1
	method	nsnp	b	se	pval	lo_ci	up_ci	or	or_lci95	or_lci95
GCST27466	MR Egger	10	-0.185454	0.567719	0.752303	-1.29818	0.927275	0.830727	0.273027	2.52761
	Weighted median	10	0.400583	0.218626	0.0669101	-0.0279235	0.82909	1.4927	0.972463	2.29123
	Inverse variance weighted	10	0.394815	0.164909	0.0166592	0.0715943	0.718036	1.48411	1.07422	2.0504
GCST27473	MR Egger	4	-0.342696	0.869429	0.731518	-2.04678	1.36138	0.709854	0.12915	3.90159
	Weighted median	4	-0.746589	0.334566	0.0256469	-1.40234	-0.09084	0.473981	0.246021	0.913164
	Inverse variance weighted	4	-0.641355	0.264541	0.0153334	-1.15986	-0.122855	0.526578	0.313532	0.884392
GCST27558	MR Egger	15	-0.620484	0.418535	0.162036	-1.44081	0.199846	0.537684	0.236735	1.22121
	Weighted median	15	-0.173038	0.133271	0.194152	-0.434249	0.0881728	0.841106	0.647751	1.09218
	Inverse variance weighted	15	-0.258834	0.106374	0.0149645	-0.467327	-0.0503403	0.771951	0.626675	0.950906
GCST27585	MR Egger	6	-0.127867	1.1043	0.913399	-2.29229	2.03655	0.87997	0.101035	7.66414
	Weighted median	6	0.194402	0.271667	0.474245	-0.338065	0.72687	1.21458	0.713149	2.0686
	Inverse variance weighted	6	0.451247	0.208797	0.0306814	0.0420057	0.860489	1.57027	1.0429	2.36432
GCST27601	MR Egger	6	-0.124637	0.607209	0.84739	-1.31477	1.06549	0.882817	0.268537	2.90227
	Weighted median	6	0.361633	0.21999	0.100204	-0.0695468	0.792814	1.43567	0.932816	2.2096
	Inverse variance weighted	6	0.344983	0.167858	0.0398587	0.0159818	0.673985	1.41197	1.01611	1.96204
GCST27684	MR Egger	5	0.295991	0.554834	0.630698	-0.791484	1.38347	1.34446	0.453172	3.9887
	Weighted median	5	0.429145	0.260066	0.0989137	-0.0805832	0.938874	1.53594	0.922578	2.5571
	Inverse variance weighted	5	0.49095	0.215723	0.0228558	0.0681331	0.913767	1.63387	1.07051	2.4937
GCST27716	MR Egger	8	0.590615	0.964989	0.562968	-1.30076	2.48199	1.8051	0.272324	11.9651
	Weighted median	8	0.344247	0.250595	0.169529	-0.146919	0.835414	1.41093	0.863364	2.30577
	Inverse variance weighted	8	0.411598	0.191178	0.0313223	0.0368885	0.786307	1.50923	1.03758	2.19527
GCST27745	MR Egger	5	0.296115	0.555042	0.630684	-0.791768	1.384	1.34462	0.453043	3.99082
	Weighted median	5	0.429294	0.281543	0.127312	-0.122531	0.981118	1.53617	0.884678	2.66744
	Inverse variance weighted	5	0.491025	0.215751	0.0228529	0.0681525	0.913897	1.63399	1.07053	2.49402
GCST27757	MR Egger	11	-0.125286	0.669622	0.855732	-1.43775	1.18717	0.882244	0.237462	3.2778
	Weighted median	11	-0.39575	0.193849	0.0411978	-0.775694	-0.0158053	0.673175	0.460384	0.984319
	Inverse variance weighted	11	-0.400833	0.15116	0.0080084	-0.697106	-0.10456	0.669762	0.498025	0.900721
GCST27790	MR Egger	13	0.12577	0.612637	0.841093	-1.075	1.32654	1.13402	0.341298	3.76798
	Weighted median	13	-0.331274	0.18192	0.0686092	-0.687838	0.0252898	0.718008	0.502661	1.02561
	Inverse variance weighted	13	-0.274408	0.131608	0.0370659	-0.53236	-0.016456	0.760022	0.587217	0.983679
GCST27797	MR Egger	9	0.638968	0.87274	0.487866	-1.0716	2.34954	1.89453	0.342459	10.4807
	Weighted median	9	0.300416	0.225187	0.182181	-0.140952	0.741783	1.35042	0.868531	2.09968
	Inverse variance weighted	9	0.384024	0.178114	0.0310791	0.0349208	0.733127	1.46818	1.03554	2.08158
GCST27828	MR Egger	17	0.14404	0.348038	0.684831	-0.538115	0.826196	1.15493	0.583848	2.28461
	Weighted median	17	-0.295638	0.110212	0.00730843	-0.511653	-0.079623	0.744057	0.599504	0.923464
	Inverse variance weighted	17	-0.222276	0.0811431	0.00615678	-0.381317	-0.0632358	0.800694	0.682962	0.938722
GCST27850	MR Egger	4	-0.351435	0.675966	0.654952	-1.67633	0.973458	0.703677	0.18706	2.64708
	Weighted median	4	-0.451103	0.194097	0.0201193	-0.831533	-0.0706736	0.636925	0.435381	0.931766
	Inverse variance weighted	4	-0.395704	0.155219	0.010793	-0.699933	-0.0914754	0.673206	0.496618	0.912584
GCST27853	MR Egger	17	-0.150439	0.229664	0.522361	-0.60058	0.299702	0.86033	0.548494	1.34946
	Weighted median	17	-0.190479	0.0804616	0.0179172	-0.348184	-0.0327741	0.826563	0.705969	0.967757
	Inverse variance weighted	17	-0.139341	0.0615236	0.0235226	-0.259927	-0.0187547	0.869931	0.771108	0.98142
GCST27854	MR Egger	8	-0.878449	1.98508	0.673615	-4.7692	3.0123	0.415427	0.00848718	20.3341
	Weighted median	8	0.352863	0.248694	0.155939	-0.134577	0.840304	1.42314	0.874085	2.31707
	Inverse variance weighted	8	0.426318	0.190074	0.0249027	0.0537736	0.798862	1.53161	1.05525	2.22301

## Sheet: Supplementary table2
id	method	beta	lci95	uci95	or	or_lci95	or_uci95	pval
GCST90027716	BWMR	0.435179	-0.000717963	0.871075	1.54524	0.999282	2.38948	0.0503743
GCST90027601	BWMR	0.359467	0.00841633	0.710518	1.43257	1.00845	2.03504	0.0447507
GCST90027797	BWMR	0.402503	0.0178326	0.787173	1.49556	1.01799	2.19718	0.0402804
GCST90027790	BWMR	-0.284915	-0.556562	-0.0132668	0.752078	0.573176	0.986821	0.0398092
GCST90027585	BWMR	0.476628	0.0386817	0.914574	1.61063	1.03944	2.49571	0.0329151
GCST90027558	BWMR	-0.231544	-0.443188	-0.0198987	0.793308	0.641986	0.980298	0.0320106
GCST90027684	BWMR	0.509691	0.0491405	0.970241	1.66478	1.05037	2.63858	0.0300727
GCST90027745	BWMR	0.509764	0.0491532	0.970375	1.6649	1.05038	2.63893	0.0300707
GCST90027854	BWMR	0.44637	0.0523769	0.840364	1.56263	1.05377	2.31721	0.0263808
GCST90027853	BWMR	-0.145903	-0.273784	-0.0180225	0.864241	0.760496	0.982139	0.0253369
GCST90027473	BWMR	-0.664129	-1.22138	-0.106874	0.514722	0.294822	0.898639	0.0194964
GCST90027850	BWMR	-0.40732	-0.738383	-0.0762568	0.665431	0.477886	0.926578	0.0158886
GCST90027466	BWMR	0.424959	0.0893035	0.760615	1.52953	1.09341	2.13959	0.0130841
GCST90027757	BWMR	-0.399894	-0.701708	-0.0980807	0.670391	0.495738	0.906576	0.00940574
GCST90027828	BWMR	-0.230299	-0.396823	-0.0637754	0.794296	0.672453	0.938216	0.0067153

## Sheet: Supplementary table3
id.exposure	id.outcome	outcome	exposure	method	nsnp	b	se	pval	ID
AvkP0H	mWHQjN	outcome	exposure	MR Egger	4	-0.0771694	0.217222	0.756366	GCST90027466
AvkP0H	mWHQjN	outcome	exposure	Weighted median	4	-0.0200166	0.043219	0.643261	GCST90027466
AvkP0H	mWHQjN	outcome	exposure	Inverse variance weighted	4	-0.0285866	0.0372711	0.443088	GCST90027466
AvkP0H	3IoHkt	outcome	exposure	MR Egger	3	0.198003	0.301442	0.630011	GCST90027473
AvkP0H	3IoHkt	outcome	exposure	Weighted median	3	0.00492227	0.0490199	0.920016	GCST90027473
AvkP0H	3IoHkt	outcome	exposure	Inverse variance weighted	3	-0.00305698	0.0481708	0.949399	GCST90027473
AvkP0H	YOt5t0	outcome	exposure	MR Egger	4	0.0739545	0.292539	0.824031	GCST90027558
AvkP0H	YOt5t0	outcome	exposure	Weighted median	4	0.00432079	0.0540411	0.936274	GCST90027558
AvkP0H	YOt5t0	outcome	exposure	Inverse variance weighted	4	0.016729	0.0501789	0.738842	GCST90027558
AvkP0H	xVuC9h	outcome	exposure	MR Egger	4	0.141657	0.281576	0.66484	GCST90027585
AvkP0H	xVuC9h	outcome	exposure	Weighted median	4	-0.0253023	0.0448438	0.572596	GCST90027585
AvkP0H	xVuC9h	outcome	exposure	Inverse variance weighted	4	-0.0185035	0.0426673	0.664529	GCST90027585
AvkP0H	g8tLsc	outcome	exposure	MR Egger	4	0.269511	0.251472	0.396013	GCST90027601
AvkP0H	g8tLsc	outcome	exposure	Weighted median	4	0.0516818	0.0557714	0.354097	GCST90027601
AvkP0H	g8tLsc	outcome	exposure	Inverse variance weighted	4	0.0160372	0.0432048	0.710496	GCST90027601
AvkP0H	k2YUhp	outcome	exposure	MR Egger	4	0.212631	0.23634	0.463239	GCST90027684
AvkP0H	k2YUhp	outcome	exposure	Weighted median	4	0.0415433	0.0511166	0.41638	GCST90027684
AvkP0H	k2YUhp	outcome	exposure	Inverse variance weighted	4	0.0481382	0.0407352	0.237312	GCST90027684
AvkP0H	B1sygr	outcome	exposure	MR Egger	4	-0.154675	0.206748	0.532389	GCST90027716
AvkP0H	B1sygr	outcome	exposure	Weighted median	4	0.017387	0.0443098	0.694765	GCST90027716
AvkP0H	B1sygr	outcome	exposure	Inverse variance weighted	4	0.035837	0.0354695	0.312322	GCST90027716
AvkP0H	NNAc5L	outcome	exposure	MR Egger	4	0.212623	0.23634	0.463255	GCST90027745
AvkP0H	NNAc5L	outcome	exposure	Weighted median	4	0.0414615	0.0509815	0.416066	GCST90027745
AvkP0H	NNAc5L	outcome	exposure	Inverse variance weighted	4	0.0481204	0.0407353	0.237486	GCST90027745
AvkP0H	l0ELjI	outcome	exposure	MR Egger	4	-0.0525845	0.314432	0.882564	GCST90027757
AvkP0H	l0ELjI	outcome	exposure	Weighted median	4	-0.0247071	0.0461083	0.592063	GCST90027757
AvkP0H	l0ELjI	outcome	exposure	Inverse variance weighted	4	0.00112943	0.0445309	0.979766	GCST90027757
AvkP0H	oLgDpl	outcome	exposure	MR Egger	4	-0.227108	0.281253	0.504155	GCST90027790
AvkP0H	oLgDpl	outcome	exposure	Weighted median	4	-0.0213351	0.0495693	0.666898	GCST90027790
AvkP0H	oLgDpl	outcome	exposure	Inverse variance weighted	4	-0.0106999	0.0451284	0.812581	GCST90027790
AvkP0H	5QIjqv	outcome	exposure	MR Egger	4	-0.160407	0.20679	0.519091	GCST90027797
AvkP0H	5QIjqv	outcome	exposure	Weighted median	4	0.0167465	0.0439789	0.703363	GCST90027797
AvkP0H	5QIjqv	outcome	exposure	Inverse variance weighted	4	0.0352216	0.0354768	0.320803	GCST90027797
AvkP0H	LdAai3	outcome	exposure	MR Egger	4	-0.540168	0.324745	0.238141	GCST90027828
AvkP0H	LdAai3	outcome	exposure	Weighted median	4	-0.0700115	0.0683553	0.305727	GCST90027828
AvkP0H	LdAai3	outcome	exposure	Inverse variance weighted	4	-0.0779368	0.0556017	0.161005	GCST90027828
AvkP0H	H47ooI	outcome	exposure	MR Egger	4	-0.306874	0.332759	0.453775	GCST90027850
AvkP0H	H47ooI	outcome	exposure	Weighted median	4	-0.0410547	0.0697786	0.556293	GCST90027850
AvkP0H	H47ooI	outcome	exposure	Inverse variance weighted	4	-0.0371502	0.0572527	0.516416	GCST90027850
AvkP0H	ByxDCf	outcome	exposure	MR Egger	4	-0.323121	0.445255	0.543454	GCST90027853
AvkP0H	ByxDCf	outcome	exposure	Weighted median	4	-0.0308378	0.0902303	0.732526	GCST90027853
AvkP0H	ByxDCf	outcome	exposure	Inverse variance weighted	4	-0.0734617	0.0723089	0.309656	GCST90027853
AvkP0H	Y9H3lw	outcome	exposure	MR Egger	4	-0.241761	0.225007	0.395039	GCST90027854
AvkP0H	Y9H3lw	outcome	exposure	Weighted median	4	0.0388072	0.0470723	0.409702	GCST90027854
AvkP0H	Y9H3lw	outcome	exposure	Inverse variance weighted	4	0.0169776	0.0408245	0.677507	GCST90027854

## Sheet: Supplementary table4
	method	nsnp	b	se	pval	lo_ci	up_ci	or	or_lci95	or_uci95
ebi-a-GCST90001513	MR Egger	10	0.282375	0.094323	0.0172365	0.0975014	0.467248	1.32628	1.10241	1.5956
	Weighted median	10	0.182145	0.0789896	0.0211145	0.0273249	0.336964	1.19979	1.0277	1.40069
	Inverse variance weighted	10	0.136624	0.0643303	0.0336879	0.0105365	0.262711	1.1464	1.01059	1.30045
ebi-a-GCST90001530	MR Egger	12	-0.0855724	0.170251	0.626112	-0.419265	0.24812	0.917987	0.65753	1.28161
	Weighted median	12	0.159481	0.080382	0.0472516	0.00193221	0.31703	1.1729	1.00193	1.37304
	Inverse variance weighted	12	0.207496	0.105211	0.0485868	0.00128351	0.413709	1.23059	1.00128	1.51242
ebi-a-GCST90001596	MR Egger	14	0.0529783	0.128148	0.686594	-0.198191	0.304148	1.05441	0.820213	1.35547
	Weighted median	14	-0.100738	0.118329	0.394578	-0.332663	0.131186	0.904169	0.717012	1.14018
	Inverse variance weighted	14	-0.158282	0.0759001	0.0370327	-0.307047	-0.00951815	0.853609	0.735616	0.990527
ebi-a-GCST90001604	MR Egger	9	0.771962	0.577715	0.223274	-0.36036	1.90428	2.16401	0.697425	6.7146
	Weighted median	9	0.414316	0.166353	0.0127532	0.0882648	0.740367	1.51334	1.09228	2.09671
	Inverse variance weighted	9	0.405626	0.155006	0.00887504	0.101813	0.709438	1.50024	1.10718	2.03285
ebi-a-GCST90001611	MR Egger	9	0.172203	0.272557	0.547584	-0.362008	0.706414	1.18792	0.696277	2.02671
	Weighted median	9	0.156695	0.118792	0.187145	-0.0761369	0.389527	1.16964	0.926689	1.47628
	Inverse variance weighted	9	0.192022	0.0940034	0.041081	0.00777519	0.376269	1.2117	1.00781	1.45684
ebi-a-GCST90001630	MR Egger	13	-0.0404687	0.237857	0.86799	-0.506668	0.42573	0.960339	0.6025	1.53071
	Weighted median	13	0.150394	0.121497	0.215775	-0.0877403	0.388528	1.16229	0.915999	1.47481
	Inverse variance weighted	13	0.217414	0.103264	0.0352538	0.0150177	0.419811	1.24286	1.01513	1.52167
ebi-a-GCST90001640	MR Egger	6	-1.09798	0.768669	0.226367	-2.60457	0.408615	0.333545	0.0739351	1.50473
	Weighted median	6	-0.532562	0.195016	0.00631693	-0.914794	-0.15033	0.587099	0.400599	0.860424
	Inverse variance weighted	6	-0.540081	0.180386	0.00275316	-0.893637	-0.186525	0.582701	0.409165	0.829838
ebi-a-GCST90001652	MR Egger	15	0.126669	0.0747527	0.113974	-0.0198459	0.273185	1.13504	0.98035	1.31414
	Weighted median	15	0.0953647	0.076896	0.21491	-0.0553514	0.246081	1.10006	0.946153	1.279
	Inverse variance weighted	15	0.105335	0.0519963	0.0427836	0.00342221	0.207248	1.11108	1.00343	1.23029
ebi-a-GCST90001662	MR Egger	10	-0.0517934	0.0216257	0.0435151	-0.0941797	-0.0094071	0.949525	0.910119	0.990637
	Weighted median	10	-0.0484215	0.0253693	0.0563055	-0.0981453	0.00130238	0.952732	0.906517	1.0013
	Inverse variance weighted	10	-0.0407267	0.0200624	0.0423562	-0.080049	-0.00140444	0.960091	0.923071	0.998597
ebi-a-GCST90001666	MR Egger	33	-0.0336454	0.0135636	0.0187519	-0.0602301	-0.0070607	0.966914	0.941548	0.992964
	Weighted median	33	-0.0471059	0.0167165	0.00483338	-0.0798702	-0.0143416	0.953986	0.923236	0.985761
	Inverse variance weighted	33	-0.037932	0.0121407	0.00178179	-0.0617277	-0.0141364	0.962778	0.940139	0.985963
ebi-a-GCST90001680	MR Egger	12	0.232126	0.137382	0.12198	-0.0371427	0.501395	1.26128	0.963539	1.65102
	Weighted median	12	0.170257	0.110313	0.122735	-0.0459571	0.386471	1.18561	0.955083	1.47178
	Inverse variance weighted	12	0.174261	0.0771892	0.0239715	0.0229704	0.325552	1.19037	1.02324	1.3848
ebi-a-GCST90001704	MR Egger	6	-0.0679513	0.101869	0.541252	-0.267615	0.131713	0.934306	0.765202	1.14078
	Weighted median	6	-0.125433	0.0977397	0.199374	-0.317003	0.0661368	0.882115	0.728329	1.06837
	Inverse variance weighted	6	-0.175239	0.0802572	0.0290014	-0.332543	-0.0179348	0.839257	0.717098	0.982225
ebi-a-GCST90001705	MR Egger	8	-0.055399	0.095047	0.581217	-0.241691	0.130893	0.946108	0.785299	1.13985
	Weighted median	8	-0.103022	0.0923352	0.264534	-0.283999	0.077955	0.902107	0.752767	1.08107
	Inverse variance weighted	8	-0.151202	0.0764397	0.047922	-0.301024	-0.00138044	0.859674	0.74006	0.998621
ebi-a-GCST90001710	MR Egger	5	-0.148197	0.687411	0.843136	-1.49552	1.19913	0.862262	0.224131	3.31723
	Weighted median	5	-0.29137	0.195554	0.136233	-0.674657	0.0919168	0.747239	0.509331	1.09627
	Inverse variance weighted	5	-0.378081	0.144206	0.00874656	-0.660725	-0.0954363	0.685175	0.516477	0.908976
ebi-a-GCST90001711	MR Egger	4	-0.10608	0.105045	0.418875	-0.311968	0.0998079	0.899353	0.732005	1.10496
	Weighted median	4	-0.251347	0.102339	0.0140481	-0.451931	-0.0507632	0.777752	0.636398	0.950504
	Inverse variance weighted	4	-0.249979	0.1074	0.0199362	-0.460484	-0.0394745	0.778817	0.630978	0.961294
ebi-a-GCST90001735	MR Egger	17	-0.0277187	0.121691	0.822893	-0.266232	0.210795	0.972662	0.766261	1.23466
	Weighted median	17	-0.13112	0.0995523	0.187806	-0.326242	0.0640025	0.877113	0.72163	1.0661
	Inverse variance weighted	17	-0.143492	0.0686283	0.0365413	-0.278003	-0.00898017	0.866328	0.757295	0.99106
ebi-a-GCST90001743	MR Egger	17	0.0871981	0.222453	0.700583	-0.34881	0.523206	1.09111	0.705527	1.68743
	Weighted median	17	-0.0592697	0.0981792	0.546051	-0.251701	0.133162	0.942453	0.777477	1.14243
	Inverse variance weighted	17	-0.216942	0.100967	0.0316634	-0.414838	-0.0190459	0.804977	0.660447	0.981134
ebi-a-GCST90001748	MR Egger	18	0.075143	0.188901	0.696041	-0.295102	0.445389	1.07804	0.744455	1.5611
	Weighted median	18	-0.194913	0.110435	0.0775709	-0.411365	0.0215395	0.822906	0.662745	1.02177
	Inverse variance weighted	18	-0.231029	0.0988215	0.0193954	-0.424719	-0.0373389	0.793716	0.653953	0.96335
ebi-a-GCST90001753	MR Egger	19	-0.232325	0.160611	0.166223	-0.547123	0.0824735	0.792689	0.578612	1.08597
	Weighted median	19	-0.205433	0.102914	0.0459164	-0.407144	-0.00372145	0.814295	0.665548	0.996285
	Inverse variance weighted	19	-0.256133	0.102705	0.0126355	-0.457434	-0.054832	0.774039	0.632906	0.946644
ebi-a-GCST90001758	MR Egger	17	-0.0980205	0.200122	0.631359	-0.490259	0.294218	0.90663	0.612467	1.34208
	Weighted median	17	-0.2055	0.124075	0.0976685	-0.448687	0.0376861	0.81424	0.638466	1.03841
	Inverse variance weighted	17	-0.190003	0.084398	0.0243679	-0.355423	-0.0245833	0.826956	0.700877	0.975716
ebi-a-GCST90001799	MR Egger	13	-0.0328442	0.0362935	0.384878	-0.103979	0.038291	0.967689	0.901244	1.03903
	Weighted median	13	-0.0506579	0.0391507	0.195693	-0.127393	0.0260775	0.950604	0.880387	1.02642
	Inverse variance weighted	13	-0.0623326	0.0301132	0.0384578	-0.121354	-0.00331069	0.93957	0.88572	0.996695
ebi-a-GCST90001808	MR Egger	19	-0.312154	0.154572	0.0594904	-0.615115	-0.00919296	0.731869	0.540579	0.990849
	Weighted median	19	-0.232323	0.0962442	0.015783	-0.420962	-0.0436849	0.79269	0.656415	0.957256
	Inverse variance weighted	19	-0.144288	0.0692421	0.0371768	-0.280002	-0.00857335	0.865639	0.755782	0.991463
ebi-a-GCST90001841	MR Egger	17	0.085247	0.0736224	0.265011	-0.0590528	0.229547	1.08899	0.942657	1.25803
	Weighted median	17	0.0308865	0.0600602	0.607071	-0.0868315	0.148604	1.03137	0.916832	1.16021
	Inverse variance weighted	17	0.106731	0.0453052	0.0184821	0.0179325	0.195529	1.11263	1.01809	1.21595
ebi-a-GCST90001847	MR Egger	16	0.00117054	0.0622746	0.985269	-0.120888	0.123229	1.00117	0.886133	1.13114
	Weighted median	16	0.0353705	0.067085	0.598021	-0.0961161	0.166857	1.036	0.908359	1.18159
	Inverse variance weighted	16	0.101398	0.0477437	0.0336871	0.00782029	0.194976	1.10672	1.00785	1.21528
ebi-a-GCST90001851	MR Egger	20	0.14232	0.0493298	0.00985788	0.0456338	0.239007	1.15295	1.04669	1.26999
	Weighted median	20	0.139111	0.0560725	0.0131044	0.0292092	0.249013	1.14925	1.02964	1.28276
	Inverse variance weighted	20	0.124999	0.0349396	0.00034678	0.0565178	0.193481	1.13315	1.05815	1.21347
ebi-a-GCST90001870	MR Egger	9	-0.0874001	0.043854	0.0865106	-0.173354	-0.00144619	0.91631	0.84084	0.998555
	Weighted median	9	-0.0843326	0.0411907	0.0406221	-0.165066	-0.00359871	0.919126	0.847837	0.996408
	Inverse variance weighted	9	-0.085331	0.0315488	0.00683608	-0.147167	-0.0234952	0.918208	0.86315	0.976779
ebi-a-GCST90001881	MR Egger	13	-0.0427577	0.254051	0.869399	-0.540697	0.455182	0.958144	0.582342	1.57646
	Weighted median	13	-0.137194	0.0818797	0.093825	-0.297678	0.0232901	0.871801	0.74254	1.02356
	Inverse variance weighted	13	-0.296682	0.120483	0.0137994	-0.532828	-0.0605357	0.74328	0.586943	0.94126
ebi-a-GCST90001928	MR Egger	9	0.0569267	0.118633	0.645961	-0.175594	0.289448	1.05858	0.838958	1.33569
	Weighted median	9	0.107633	0.0912564	0.238217	-0.0712297	0.286495	1.11364	0.931248	1.33175
	Inverse variance weighted	9	0.161763	0.0695092	0.0199534	0.0255253	0.298001	1.17558	1.02585	1.34716
ebi-a-GCST90001942	MR Egger	12	0.061135	0.0386115	0.144427	-0.0145435	0.136814	1.06304	0.985562	1.14661
	Weighted median	12	0.0488202	0.041333	0.237546	-0.0321926	0.129833	1.05003	0.96832	1.13864
	Inverse variance weighted	12	0.0642488	0.0322152	0.0461123	0.00110705	0.127391	1.06636	1.00111	1.13586
ebi-a-GCST90001946	MR Egger	10	-0.0962495	0.08343	0.281941	-0.259772	0.0672733	0.908237	0.771227	1.06959
	Weighted median	10	-0.158701	0.0758121	0.0363179	-0.307293	-0.0101095	0.853251	0.735435	0.989941
	Inverse variance weighted	10	-0.167943	0.051995	0.00123795	-0.269853	-0.066033	0.845402	0.763492	0.9361
ebi-a-GCST90001995	MR Egger	17	-0.106141	0.127503	0.418207	-0.356046	0.143764	0.899298	0.70044	1.15461
	Weighted median	17	-0.182428	0.0769655	0.0177757	-0.33328	-0.0315757	0.833245	0.716569	0.968918
	Inverse variance weighted	17	-0.117751	0.0541498	0.0296651	-0.223884	-0.011617	0.888918	0.799408	0.98845
ebi-a-GCST90001997	MR Egger	21	-0.128574	0.0880113	0.16039	-0.301076	0.0439285	0.879349	0.740022	1.04491
	Weighted median	21	-0.137619	0.0665394	0.0386178	-0.268037	-0.00720196	0.87143	0.76488	0.992824
	Inverse variance weighted	21	-0.0941534	0.0456116	0.0389948	-0.183552	-0.00475466	0.910143	0.832308	0.995257
ebi-a-GCST90002019	MR Egger	14	-0.0285588	0.0472592	0.556896	-0.121187	0.0640692	0.971845	0.885868	1.06617
	Weighted median	14	-0.0468091	0.0450079	0.298331	-0.135024	0.0414063	0.95427	0.873695	1.04228
	Inverse variance weighted	14	-0.0921537	0.0336693	0.00619978	-0.158146	-0.0261618	0.911965	0.853726	0.974177
ebi-a-GCST90002021	MR Egger	12	-0.0746669	0.0972161	0.460209	-0.26521	0.115877	0.928053	0.767045	1.12286
	Weighted median	12	-0.102303	0.0692802	0.139768	-0.238092	0.0334862	0.902756	0.78813	1.03405
	Inverse variance weighted	12	-0.1221	0.0488883	0.012506	-0.217921	-0.0262792	0.88506	0.804189	0.974063
ebi-a-GCST90002023	MR Egger	7	0.0661439	0.307808	0.838345	-0.53716	0.669448	1.06838	0.584406	1.95316
	Weighted median	7	0.351387	0.140727	0.0125273	0.075561	0.627213	1.42104	1.07849	1.87238
	Inverse variance weighted	7	0.384741	0.104445	0.0002299	0.180029	0.589454	1.46923	1.19725	1.803
ebi-a-GCST90002057	MR Egger	12	-0.226023	0.178683	0.234574	-0.576241	0.124194	0.797699	0.562007	1.13224
	Weighted median	12	-0.202385	0.0825642	0.0142365	-0.36421	-0.0405588	0.816781	0.694745	0.960253
	Inverse variance weighted	12	-0.242401	0.103299	0.0189457	-0.444866	-0.0399351	0.784742	0.64091	0.960852
ebi-a-GCST90002059	MR Egger	11	0.250615	0.0997648	0.0331984	0.055076	0.446154	1.28482	1.05662	1.56229
	Weighted median	11	0.215407	0.0876854	0.0140264	0.0435434	0.38727	1.24037	1.04451	1.47295
	Inverse variance weighted	11	0.135282	0.0667019	0.0425448	0.00454583	0.266017	1.14486	1.00456	1.30476
ebi-a-GCST90002062	MR Egger	14	-0.203364	0.171583	0.258873	-0.539667	0.13294	0.815982	0.582942	1.14218
	Weighted median	14	-0.190844	0.107866	0.0768507	-0.402262	0.0205745	0.826262	0.668806	1.02079
	Inverse variance weighted	14	-0.268892	0.101781	0.00824518	-0.468384	-0.0694008	0.764226	0.626013	0.932953
ebi-a-GCST90002091	MR Egger	9	0.218182	0.0984307	0.0621885	0.0252573	0.411106	1.24381	1.02558	1.50849
	Weighted median	9	0.139649	0.05869	0.0173397	0.0246161	0.254681	1.14987	1.02492	1.29005
	Inverse variance weighted	9	0.124768	0.0508708	0.0141813	0.0250609	0.224475	1.13289	1.02538	1.25166

## Sheet: Supplementary table5
id	method	beta	lci95	uci95	or	or_lci95	or_uci95	pval
ebi-a-GCST90001662	BWMR	-0.0629101	-0.189448	0.0636279	0.939028	0.827416	1.0657	0.329838
ebi-a-GCST90001530	BWMR	0.119748	-0.108273	0.347769	1.12721	0.897382	1.41591	0.303331
ebi-a-GCST90001881	BWMR	-0.152107	-0.355961	0.0517458	0.858896	0.7005	1.05311	0.143611
ebi-a-GCST90001808	BWMR	-0.131701	-0.290732	0.0273306	0.876603	0.747716	1.02771	0.104555
ebi-a-GCST90001743	BWMR	-0.187462	-0.387764	0.0128402	0.829061	0.678573	1.01292	0.0666013
ebi-a-GCST90001748	BWMR	-0.192364	-0.394302	0.00957347	0.825006	0.67415	1.00962	0.0618904
ebi-a-GCST90001630	BWMR	0.226605	-0.0112364	0.464446	1.25433	0.988826	1.59113	0.0618453
ebi-a-GCST90002059	BWMR	0.137634	-0.00380716	0.279075	1.14756	0.9962	1.32191	0.0564892
ebi-a-GCST90001652	BWMR	0.119083	-0.00302018	0.241186	1.12646	0.996984	1.27276	0.0559378
ebi-a-GCST90001735	BWMR	-0.149048	-0.299914	0.00181718	0.861527	0.740882	1.00182	0.0528197
ebi-a-GCST90001611	BWMR	0.194592	0.0054166	0.383768	1.21482	1.00543	1.4678	0.0437874
ebi-a-GCST90001799	BWMR	-0.126661	-0.249218	-0.00410362	0.881033	0.77941	0.995905	0.042803
ebi-a-GCST90001513	BWMR	0.148873	0.0058426	0.291903	1.16053	1.00586	1.33897	0.041344
ebi-a-GCST90001997	BWMR	-0.0984329	-0.19284	-0.0040259	0.906256	0.824614	0.995982	0.0409948
ebi-a-GCST90001705	BWMR	-0.217018	-0.425101	-0.00893533	0.804915	0.653704	0.991104	0.0409373
ebi-a-GCST90001758	BWMR	-0.193992	-0.377807	-0.0101779	0.823664	0.685363	0.989874	0.0385906
ebi-a-GCST90001942	BWMR	0.100304	0.00797775	0.19263	1.10551	1.00801	1.21243	0.0332245
ebi-a-GCST90001596	BWMR	-0.192375	-0.3677	-0.0170499	0.824997	0.692325	0.983095	0.0315074
ebi-a-GCST90001680	BWMR	0.182598	0.0179125	0.347283	1.20033	1.01807	1.41522	0.0297664
ebi-a-GCST90001995	BWMR	-0.122191	-0.231515	-0.0128659	0.88498	0.793331	0.987216	0.0284761
ebi-a-GCST90001847	BWMR	0.166716	0.0191044	0.314328	1.18142	1.01929	1.36934	0.0268515
ebi-a-GCST90001841	BWMR	0.110774	0.0135215	0.208027	1.11714	1.01361	1.23125	0.0255814
ebi-a-GCST90001928	BWMR	0.17718	0.0231085	0.331252	1.19385	1.02338	1.39271	0.0241979
ebi-a-GCST90001704	BWMR	-0.258569	-0.471792	-0.0453449	0.772156	0.623883	0.955668	0.0174626
ebi-a-GCST90002021	BWMR	-0.131759	-0.238641	-0.0248772	0.876552	0.787698	0.97543	0.0156836
ebi-a-GCST90002091	BWMR	0.127303	0.0276242	0.226982	1.13576	1.02801	1.25481	0.0123084
ebi-a-GCST90001710	BWMR	-0.387549	-0.688615	-0.0864823	0.678719	0.502271	0.917152	0.0116353
ebi-a-GCST90001870	BWMR	-0.10732	-0.190263	-0.0243779	0.898238	0.826742	0.975917	0.0112104
ebi-a-GCST90002057	BWMR	-0.292151	-0.515811	-0.0684901	0.746656	0.597016	0.933803	0.0104613
ebi-a-GCST90002062	BWMR	-0.280267	-0.49068	-0.0698543	0.755582	0.61221	0.93253	0.00903586
ebi-a-GCST90001946	BWMR	-0.184876	-0.309903	-0.0598502	0.831207	0.733518	0.941906	0.00375246
ebi-a-GCST90001711	BWMR	-0.449188	-0.74607	-0.152306	0.638146	0.474226	0.858726	0.00302179
ebi-a-GCST90002019	BWMR	-0.148895	-0.24696	-0.0508294	0.86166	0.781172	0.950441	0.00292122
ebi-a-GCST90001753	BWMR	-0.415051	-0.681888	-0.148215	0.660306	0.505661	0.862246	0.00229846
ebi-a-GCST90001604	BWMR	0.417592	0.157404	0.67778	1.5183	1.17047	1.9695	0.00165672
ebi-a-GCST90001851	BWMR	0.139773	0.0545573	0.224988	1.15001	1.05607	1.25231	0.00130514
ebi-a-GCST90002023	BWMR	0.402576	0.163402	0.641749	1.49567	1.17751	1.8998	0.000970079
ebi-a-GCST90001640	BWMR	-0.559095	-0.887411	-0.230778	0.571727	0.41172	0.793915	0.000844708

## Sheet: Supplementary table6
id.exposure	id.outcome	outcome	exposure	method	nsnp	b	se	pval	ID
AvkP0H	E6aEuN	outcome	exposure	MR Egger	8	0.189754	0.136968	0.215238	GCST90001513
AvkP0H	E6aEuN	outcome	exposure	Weighted median	8	0.0435756	0.0667192	0.513679	GCST90001513
AvkP0H	E6aEuN	outcome	exposure	Inverse variance weighted	8	0.0247741	0.0483099	0.60808	GCST90001513
AvkP0H	hkauKt	outcome	exposure	MR Egger	8	0.111088	0.365973	0.771726	GCST90001530
AvkP0H	hkauKt	outcome	exposure	Weighted median	8	-0.0564855	0.0873162	0.517692	GCST90001530
AvkP0H	hkauKt	outcome	exposure	Inverse variance weighted	8	0.124983	0.118061	0.289769	GCST90001530
AvkP0H	TXLRUt	outcome	exposure	MR Egger	8	0.204958	0.129176	0.163687	GCST90001596
AvkP0H	TXLRUt	outcome	exposure	Weighted median	8	-0.11675	0.0607619	0.054678	GCST90001596
AvkP0H	TXLRUt	outcome	exposure	Inverse variance weighted	8	-0.0548156	0.0456585	0.229924	GCST90001596
AvkP0H	V3Meev	outcome	exposure	MR Egger	8	0.115087	0.135216	0.427352	GCST90001604
AvkP0H	V3Meev	outcome	exposure	Weighted median	8	0.00482702	0.0600369	0.935919	GCST90001604
AvkP0H	V3Meev	outcome	exposure	Inverse variance weighted	8	-0.0517962	0.0499738	0.299985	GCST90001604
AvkP0H	zk50bB	outcome	exposure	MR Egger	8	-0.157478	0.234541	0.526937	GCST90001611
AvkP0H	zk50bB	outcome	exposure	Weighted median	8	-0.0383773	0.068194	0.573594	GCST90001611
AvkP0H	zk50bB	outcome	exposure	Inverse variance weighted	8	-0.0194419	0.0790872	0.805815	GCST90001611
AvkP0H	DuKfwA	outcome	exposure	MR Egger	8	0.0802014	0.200992	0.703688	GCST90001630
AvkP0H	DuKfwA	outcome	exposure	Weighted median	8	-0.112068	0.0681851	0.100261	GCST90001630
AvkP0H	DuKfwA	outcome	exposure	Inverse variance weighted	8	-0.106604	0.070831	0.132312	GCST90001630
AvkP0H	UdGmyL	outcome	exposure	MR Egger	8	-0.115087	0.135216	0.427352	GCST90001640
AvkP0H	UdGmyL	outcome	exposure	Weighted median	8	-0.00482702	0.0589637	0.934755	GCST90001640
AvkP0H	UdGmyL	outcome	exposure	Inverse variance weighted	8	0.0517962	0.0499738	0.299985	GCST90001640
AvkP0H	BFySsx	outcome	exposure	MR Egger	8	-0.0168075	0.174431	0.926375	GCST90001652
AvkP0H	BFySsx	outcome	exposure	Weighted median	8	0.0261294	0.0610624	0.668715	GCST90001652
AvkP0H	BFySsx	outcome	exposure	Inverse variance weighted	8	0.0200799	0.0570095	0.724673	GCST90001652
AvkP0H	eWtehP	outcome	exposure	MR Egger	8	0.254511	0.134432	0.107172	GCST90001662
AvkP0H	eWtehP	outcome	exposure	Weighted median	8	-0.159727	0.0678235	0.0185206	GCST90001662
AvkP0H	eWtehP	outcome	exposure	Inverse variance weighted	8	-0.072255	0.0619025	0.243114	GCST90001662
AvkP0H	ZWS3Z6	outcome	exposure	MR Egger	8	-0.0269652	0.138978	0.852558	GCST90001680
AvkP0H	ZWS3Z6	outcome	exposure	Weighted median	8	0.0744794	0.0598893	0.21364	GCST90001680
AvkP0H	ZWS3Z6	outcome	exposure	Inverse variance weighted	8	0.0704911	0.0490155	0.150394	GCST90001680
AvkP0H	bcTqzx	outcome	exposure	MR Egger	8	-0.0512323	0.10305	0.636767	GCST90001689
AvkP0H	bcTqzx	outcome	exposure	Weighted median	8	0.00978708	0.0475025	0.836765	GCST90001689
AvkP0H	bcTqzx	outcome	exposure	Inverse variance weighted	8	0.0257067	0.0363285	0.479183	GCST90001689
AvkP0H	VeyWqD	outcome	exposure	MR Egger	8	-0.0221518	0.135166	0.875202	GCST90001704
AvkP0H	VeyWqD	outcome	exposure	Weighted median	8	0.0415837	0.0612071	0.496889	GCST90001704
AvkP0H	VeyWqD	outcome	exposure	Inverse variance weighted	8	0.0280621	0.0473785	0.553652	GCST90001704
AvkP0H	vc9KJu	outcome	exposure	MR Egger	8	-0.0265306	0.135367	0.851087	GCST90001705
AvkP0H	vc9KJu	outcome	exposure	Weighted median	8	0.0422655	0.0585516	0.470386	GCST90001705
AvkP0H	vc9KJu	outcome	exposure	Inverse variance weighted	8	0.0146868	0.047413	0.756741	GCST90001705
AvkP0H	wwVctU	outcome	exposure	MR Egger	8	-0.0241794	0.135267	0.864014	GCST90001710
AvkP0H	wwVctU	outcome	exposure	Weighted median	8	0.0317207	0.061015	0.603145	GCST90001710
AvkP0H	wwVctU	outcome	exposure	Inverse variance weighted	8	0.0222515	0.0473878	0.638667	GCST90001710
AvkP0H	teQCE4	outcome	exposure	MR Egger	8	0.0110647	0.139836	0.939505	GCST90001711
AvkP0H	teQCE4	outcome	exposure	Weighted median	8	-0.029405	0.0627119	0.639148	GCST90001711
AvkP0H	teQCE4	outcome	exposure	Inverse variance weighted	8	0.0115807	0.0472048	0.806202	GCST90001711
AvkP0H	7b3iNB	outcome	exposure	MR Egger	8	0.0281608	0.130781	0.836645	GCST90001735
AvkP0H	7b3iNB	outcome	exposure	Weighted median	8	-0.0343339	0.0636866	0.589812	GCST90001735
AvkP0H	7b3iNB	outcome	exposure	Inverse variance weighted	8	-0.0525326	0.0459814	0.253257	GCST90001735
AvkP0H	ze4gYa	outcome	exposure	MR Egger	8	-0.135967	0.160634	0.429768	GCST90001743
AvkP0H	ze4gYa	outcome	exposure	Weighted median	8	-0.101473	0.0578185	0.0792553	GCST90001743
AvkP0H	ze4gYa	outcome	exposure	Inverse variance weighted	8	-0.0912971	0.052678	0.0830751	GCST90001743
AvkP0H	SIodt1	outcome	exposure	MR Egger	8	-0.0975971	0.13023	0.481941	GCST90001748
AvkP0H	SIodt1	outcome	exposure	Weighted median	8	-0.0864468	0.060032	0.149864	GCST90001748
AvkP0H	SIodt1	outcome	exposure	Inverse variance weighted	8	-0.0712836	0.0458232	0.119798	GCST90001748
AvkP0H	m0epys	outcome	exposure	MR Egger	8	-0.141852	0.247926	0.587996	GCST90001753
AvkP0H	m0epys	outcome	exposure	Weighted median	8	-0.0863148	0.067365	0.200088	GCST90001753
AvkP0H	m0epys	outcome	exposure	Inverse variance weighted	8	-0.0992509	0.0810297	0.220624	GCST90001753
AvkP0H	Gd3WzE	outcome	exposure	MR Egger	8	-0.12425	0.131071	0.379749	GCST90001758
AvkP0H	Gd3WzE	outcome	exposure	Weighted median	8	-0.0358855	0.0570619	0.529423	GCST90001758
AvkP0H	Gd3WzE	outcome	exposure	Inverse variance weighted	8	-0.034268	0.0460538	0.456824	GCST90001758
AvkP0H	FvmKWH	outcome	exposure	MR Egger	8	0.0423485	0.16126	0.801635	GCST90001799
AvkP0H	FvmKWH	outcome	exposure	Weighted median	8	0.0251452	0.0710011	0.723225	GCST90001799
AvkP0H	FvmKWH	outcome	exposure	Inverse variance weighted	8	0.0446078	0.0575412	0.438202	GCST90001799
AvkP0H	mefdQ3	outcome	exposure	MR Egger	8	0.162651	0.136489	0.278382	GCST90001808
AvkP0H	mefdQ3	outcome	exposure	Weighted median	8	0.0038996	0.0646062	0.951869	GCST90001808
AvkP0H	mefdQ3	outcome	exposure	Inverse variance weighted	8	0.0560188	0.0468688	0.231999	GCST90001808
AvkP0H	HlkHXK	outcome	exposure	MR Egger	7	0.181783	0.297163	0.567461	GCST90001841
AvkP0H	HlkHXK	outcome	exposure	Weighted median	7	-0.0140688	0.090179	0.876025	GCST90001841
AvkP0H	HlkHXK	outcome	exposure	Inverse variance weighted	7	-0.0262026	0.118094	0.824407	GCST90001841
AvkP0H	ryw1ev	outcome	exposure	MR Egger	8	0.158885	0.140736	0.302022	GCST90001847
AvkP0H	ryw1ev	outcome	exposure	Weighted median	8	-0.0788366	0.0656339	0.22969	GCST90001847
AvkP0H	ryw1ev	outcome	exposure	Inverse variance weighted	8	-0.0628212	0.0496962	0.206193	GCST90001847
AvkP0H	OPeBjU	outcome	exposure	MR Egger	8	0.111861	0.145683	0.47171	GCST90001851
AvkP0H	OPeBjU	outcome	exposure	Weighted median	8	-0.192086	0.0651964	0.00321636	GCST90001851
AvkP0H	OPeBjU	outcome	exposure	Inverse variance weighted	8	-0.14647	0.0559493	0.00884701	GCST90001851
AvkP0H	tuv4gp	outcome	exposure	MR Egger	8	0.394396	0.193405	0.0875385	GCST90001870
AvkP0H	tuv4gp	outcome	exposure	Weighted median	8	-0.0834632	0.0990238	0.399306	GCST90001870
AvkP0H	tuv4gp	outcome	exposure	Inverse variance weighted	8	-0.0249127	0.0850879	0.769684	GCST90001870
AvkP0H	hxWyce	outcome	exposure	MR Egger	8	0.0185495	0.256572	0.944715	GCST90001881
AvkP0H	hxWyce	outcome	exposure	Weighted median	8	0.177353	0.103223	0.0857678	GCST90001881
AvkP0H	hxWyce	outcome	exposure	Inverse variance weighted	8	0.108176	0.0846899	0.201488	GCST90001881
AvkP0H	lsF41O	outcome	exposure	MR Egger	8	0.0851911	0.175165	0.643973	GCST90001928
AvkP0H	lsF41O	outcome	exposure	Weighted median	8	0.0562997	0.06239	0.366853	GCST90001928
AvkP0H	lsF41O	outcome	exposure	Inverse variance weighted	8	0.0139563	0.0578971	0.809513	GCST90001928
AvkP0H	b0PPCB	outcome	exposure	MR Egger	8	0.132206	0.170219	0.466854	GCST90001942
AvkP0H	b0PPCB	outcome	exposure	Weighted median	8	0.0146809	0.0637648	0.817909	GCST90001942
AvkP0H	b0PPCB	outcome	exposure	Inverse variance weighted	8	0.00161774	0.0591645	0.978186	GCST90001942
AvkP0H	UbCdCZ	outcome	exposure	MR Egger	8	0.194662	0.214529	0.399175	GCST90001946
AvkP0H	UbCdCZ	outcome	exposure	Weighted median	8	-0.0773711	0.0887899	0.383539	GCST90001946
AvkP0H	UbCdCZ	outcome	exposure	Inverse variance weighted	8	-0.0757993	0.079012	0.337388	GCST90001946
AvkP0H	l6JEls	outcome	exposure	MR Egger	8	0.286774	0.133291	0.0749516	GCST90001995
AvkP0H	l6JEls	outcome	exposure	Weighted median	8	0.0516926	0.0607693	0.394972	GCST90001995
AvkP0H	l6JEls	outcome	exposure	Inverse variance weighted	8	0.0758131	0.0468854	0.105881	GCST90001995
AvkP0H	abx32x	outcome	exposure	MR Egger	8	0.286943	0.134621	0.0770517	GCST90001997
AvkP0H	abx32x	outcome	exposure	Weighted median	8	0.112057	0.0623075	0.0721065	GCST90001997
AvkP0H	abx32x	outcome	exposure	Inverse variance weighted	8	0.062739	0.0473054	0.184756	GCST90001997
AvkP0H	9dqpPz	outcome	exposure	MR Egger	8	0.314487	0.196403	0.160445	GCST90002019
AvkP0H	9dqpPz	outcome	exposure	Weighted median	8	-0.037254	0.0954806	0.696408	GCST90002019
AvkP0H	9dqpPz	outcome	exposure	Inverse variance weighted	8	-0.0512358	0.0724152	0.479239	GCST90002019
AvkP0H	evbgBT	outcome	exposure	MR Egger	8	0.215311	0.193091	0.307477	GCST90002021
AvkP0H	evbgBT	outcome	exposure	Weighted median	8	-0.094914	0.0896149	0.28954	GCST90002021
AvkP0H	evbgBT	outcome	exposure	Inverse variance weighted	8	-0.0627369	0.0675001	0.352664	GCST90002021
AvkP0H	5nSQcq	outcome	exposure	MR Egger	8	0.224358	0.174455	0.245823	GCST90002023
AvkP0H	5nSQcq	outcome	exposure	Weighted median	8	-0.172987	0.0732419	0.0181835	GCST90002023
AvkP0H	5nSQcq	outcome	exposure	Inverse variance weighted	8	-0.195561	0.0819897	0.0170703	GCST90002023
AvkP0H	DdNcZH	outcome	exposure	MR Egger	8	0.0189944	0.144553	0.899754	GCST90002057
AvkP0H	DdNcZH	outcome	exposure	Weighted median	8	-0.137547	0.0655023	0.0357397	GCST90002057
AvkP0H	DdNcZH	outcome	exposure	Inverse variance weighted	8	-0.121006	0.0508257	0.0172745	GCST90002057
AvkP0H	QXW75Q	outcome	exposure	MR Egger	8	0.111615	0.16795	0.531021	GCST90002059
AvkP0H	QXW75Q	outcome	exposure	Weighted median	8	-0.131762	0.066206	0.046571	GCST90002059
AvkP0H	QXW75Q	outcome	exposure	Inverse variance weighted	8	-0.0753043	0.0610314	0.217254	GCST90002059
AvkP0H	UaYrPh	outcome	exposure	MR Egger	8	-0.0696346	0.209889	0.751346	GCST90002062
AvkP0H	UaYrPh	outcome	exposure	Weighted median	8	-0.0101371	0.0689592	0.883132	GCST90002062
AvkP0H	UaYrPh	outcome	exposure	Inverse variance weighted	8	-0.0973186	0.0682898	0.154133	GCST90002062
AvkP0H	cN7fHN	outcome	exposure	MR Egger	8	0.00709543	0.212884	0.974492	GCST90002091
AvkP0H	cN7fHN	outcome	exposure	Weighted median	8	-0.0428423	0.0836292	0.608448	GCST90002091
AvkP0H	cN7fHN	outcome	exposure	Inverse variance weighted	8	0.0157143	0.0688868	0.819554	GCST90002091

## Sheet: Supplementary table7
	method	nsnp	b	se	pval	lo_ci	up_ci	or	or_lci95	or_uci95
GCST90027466_GCST90001870	MR Egger	10	-0.376711	0.458824	0.435407	-1.27601	0.522584	0.686114	0.27915	1.68638
	Weighted median	10	0.143912	0.189082	0.446591	-0.226688	0.514512	1.15478	0.79717	1.67282
	Inverse variance weighted	10	0.310511	0.137523	0.023953	0.0409657	0.580056	1.36412	1.04182	1.78614
GCST90027466_GCST90002023	MR Egger	10	0.352683	0.356347	0.351297	-0.345756	1.05112	1.42288	0.707685	2.86086
	Weighted median	10	0.328828	0.138247	0.0173807	0.0578637	0.599792	1.38934	1.05957	1.82174
	Inverse variance weighted	10	0.23882	0.106453	0.0248686	0.0301728	0.447467	1.26975	1.03063	1.56434
GCST90027466_GCST90002062	MR Egger	10	0.245807	0.354983	0.508253	-0.449959	0.941573	1.27865	0.637654	2.56401
	Weighted median	10	0.263223	0.130575	0.0438138	0.00729494	0.51915	1.30112	1.00732	1.6806
	Inverse variance weighted	10	0.257636	0.106075	0.0151482	0.0497296	0.465543	1.29387	1.05099	1.59288
GCST90027473_GCST90001753	MR Egger	4	-0.35957	0.562594	0.588171	-1.46225	0.743114	0.697976	0.231713	2.10247
	Weighted median	4	-0.455289	0.233736	0.0514298	-0.913412	0.00283373	0.634265	0.401153	1.00284
	Inverse variance weighted	4	-0.35999	0.183516	0.0498056	-0.71968	-0.000299078	0.697684	0.486908	0.999701
GCST90027601_GCST90001735	MR Egger	6	0.333008	0.337968	0.380249	-0.32941	0.995426	1.39516	0.719348	2.70588
	Weighted median	6	0.175214	0.131839	0.183849	-0.0831909	0.433619	1.1915	0.920175	1.54283
	Inverse variance weighted	6	0.227904	0.099332	0.0217695	0.0332132	0.422595	1.25596	1.03377	1.52592
GCST90027684_GCST90001841	MR Egger	5	-0.666669	0.383111	0.18021	-1.41757	0.084229	0.513416	0.242303	1.08788
	Weighted median	5	-0.300701	0.175098	0.0859188	-0.643893	0.0424909	0.740299	0.525244	1.04341
	Inverse variance weighted	5	-0.269251	0.133969	0.0444524	-0.531831	-0.00667165	0.763951	0.587528	0.993351
GCST90027684_GCST90001847	MR Egger	5	-0.752358	0.372671	0.136811	-1.48279	-0.021922	0.471254	0.227003	0.978317
	Weighted median	5	-0.254905	0.171651	0.137539	-0.591342	0.0815311	0.77499	0.553584	1.08495
	Inverse variance weighted	5	-0.286435	0.130538	0.0282161	-0.542289	-0.0305809	0.750936	0.581416	0.969882
GCST90027745_GCST90001841	MR Egger	5	-0.666721	0.383235	0.180287	-1.41786	0.0844184	0.513389	0.242232	1.08808
	Weighted median	5	-0.300502	0.169566	0.076364	-0.632851	0.0318472	0.740447	0.531076	1.03236
	Inverse variance weighted	5	-0.269247	0.133983	0.0444777	-0.531854	-0.00664034	0.763955	0.587515	0.993382
GCST90027745_GCST90001847	MR Egger	5	-0.75283	0.372791	0.13673	-1.4835	-0.022159	0.471032	0.226842	0.978085
	Weighted median	5	-0.254964	0.172587	0.139592	-0.593234	0.0833056	0.774944	0.552537	1.08687
	Inverse variance weighted	5	-0.286478	0.130551	0.0282085	-0.542358	-0.0305978	0.750904	0.581376	0.969866
GCST90027745_GCST90001851	MR Egger	5	-0.893282	0.376819	0.0984517	-1.63185	-0.154717	0.40931	0.195568	0.856658
	Weighted median	5	-0.186914	0.174761	0.284826	-0.529446	0.155618	0.829515	0.588931	1.16838
	Inverse variance weighted	5	-0.34374	0.139373	0.0136507	-0.616912	-0.0705683	0.709113	0.539608	0.931864
GCST90027757_GCST90002091	MR Egger	11	-0.299461	0.631244	0.646515	-1.5367	0.937778	0.741217	0.21509	2.5543
	Weighted median	11	0.442156	0.189598	0.0196971	0.0705435	0.813769	1.55606	1.07309	2.2564
	Inverse variance weighted	11	0.292969	0.140877	0.037561	0.0168507	0.569087	1.3404	1.01699	1.76665
GCST90027828_GCST90001611	MR Egger	17	0.112961	0.235379	0.638212	-0.348382	0.574304	1.11959	0.705829	1.77589
	Weighted median	17	0.140173	0.0721604	0.0520746	-0.00126161	0.281607	1.15047	0.998739	1.32526
	Inverse variance weighted	17	0.127398	0.0535961	0.0174543	0.0223493	0.232446	1.13587	1.0226	1.26168
GCST90027828_GCST90001799	MR Egger	17	-0.383943	0.299788	0.219743	-0.971527	0.203642	0.681171	0.378505	1.22586
	Weighted median	17	-0.146216	0.0955271	0.125863	-0.333449	0.0410175	0.863971	0.716449	1.04187
	Inverse variance weighted	17	-0.160739	0.069251	0.0202809	-0.296471	-0.0250073	0.851514	0.743437	0.975303
GCST90027828_GCST90002057	MR Egger	17	-0.190431	0.266769	0.486285	-0.713298	0.332436	0.826603	0.490025	1.39436
	Weighted median	17	-0.152452	0.0801848	0.0572687	-0.309614	0.00471051	0.8586	0.73373	1.00472
	Inverse variance weighted	17	-0.126792	0.0609301	0.0374386	-0.246216	-0.00736941	0.880916	0.781754	0.992658
GCST90027850_GCST90001942	MR Egger	4	-0.256602	0.443886	0.621626	-1.12662	0.613415	0.773676	0.324128	1.84673
	Weighted median	4	-0.141091	0.129874	0.277316	-0.395644	0.113462	0.86841	0.673246	1.12015
	Inverse variance weighted	4	-0.218718	0.0991548	0.0273962	-0.413061	-0.0243748	0.803548	0.661622	0.97592
GCST90027854_GCST90001704	MR Egger	8	-2.05143	1.07619	0.10526	-4.16075	0.0578942	0.128551	0.0155958	1.0596
	Weighted median	8	0.183351	0.153239	0.231501	-0.116998	0.483699	1.20124	0.889587	1.62206
	Inverse variance weighted	8	0.228798	0.115523	0.0476422	0.00237354	0.455223	1.25709	1.00238	1.57653
GCST90027854_GCST90001705	MR Egger	8	-1.88367	1.07614	0.130619	-3.9929	0.225564	0.152032	0.0184462	1.25303
	Weighted median	8	0.16357	0.158028	0.300639	-0.146166	0.473305	1.17771	0.864014	1.60529
	Inverse variance weighted	8	0.253808	0.114559	0.0267238	0.029273	0.478343	1.28892	1.02971	1.6134

## Sheet: Supplementary table8
GCST90027446	ANAEROFRUCAT.PWY..homolactic.fermentation
GCST90027447	ANAGLYCOLYSIS.PWY..glycolysis.III..from.glucose.
GCST90027448	ARGDEG.PWY..superpathway.of.L.arginine..putrescine..and.4.aminobutanoate.degradation
GCST90027449	ARGORNPROST.PWY..arginine..ornithine.and.proline.interconversion
GCST90027450	ARO.PWY..chorismate.biosynthesis.I
GCST90027451	ASPASN.PWY..superpathway.of.L.aspartate.and.L.asparagine.biosynthesis
GCST90027452	AST.PWY..L.arginine.degradation.II..AST.pathway.
GCST90027453	BRANCHED.CHAIN.AA.SYN.PWY..superpathway.of.branched.amino.acid.biosynthesis
GCST90027454	COA.PWY..coenzyme.A.biosynthesis.I
GCST90027455	COBALSYN.PWY..adenosylcobalamin.salvage.from.cobinamide.I
GCST90027456	COLANSYN.PWY..colanic.acid.building.blocks.biosynthesis
GCST90027457	COMPLETE.ARO.PWY..superpathway.of.aromatic.amino.acid.biosynthesis
GCST90027458	CRNFORCAT.PWY..creatinine.degradation.I
GCST90027459	DAPLYSINESYN.PWY..L.lysine.biosynthesis.I
GCST90027460	DENOVOPURINE2.PWY..superpathway.of.purine.nucleotides.de.novo.biosynthesis.II
GCST90027461	DTDPRHAMSYN.PWY..dTDP.L.rhamnose.biosynthesis.I
GCST90027462	ECASYN.PWY..enterobacterial.common.antigen.biosynthesis
GCST90027463	ENTBACSYN.PWY..enterobactin.biosynthesis
GCST90027464	FAO.PWY..fatty.acid..beta..oxidation.I
GCST90027465	FERMENTATION.PWY..mixed.acid.fermentation
GCST90027466	FUCCAT.PWY..fucose.degradation
GCST90027467	FUC.RHAMCAT.PWY..superpathway.of.fucose.and.rhamnose.degradation
GCST90027468	GALACTARDEG.PWY..D.galactarate.degradation.I
GCST90027469	GALACT.GLUCUROCAT.PWY..superpathway.of.hexuronide.and.hexuronate.degradation
GCST90027470	GALACTUROCAT.PWY..D.galacturonate.degradation.I
GCST90027471	GLCMANNANAUT.PWY..superpathway.of.N.acetylglucosamine..N.acetylmannosamine.and.N.acetylneuraminate.degradation
GCST90027472	GLUCARDEG.PWY..D.glucarate.degradation.I
GCST90027473	GLUCONEO.PWY..gluconeogenesis.I
GCST90027474	GLUCOSE1PMETAB.PWY..glucose.and.glucose.1.phosphate.degradation
GCST90027475	GLYCOCAT.PWY..glycogen.degradation.I..bacterial.
GCST90027476	GLYCOGENSYNTH.PWY..glycogen.biosynthesis.I..from.ADP.D.Glucose.
GCST90027477	GLYCOL.GLYOXDEG.PWY..superpathway.of.glycol.metabolism.and.degradation
GCST90027478	GOLPDLCAT.PWY..superpathway.of.glycerol.degradation.to.1.3.propanediol
GCST90027479	HEMESYN2.PWY..heme.biosynthesis.II..anaerobic.
GCST90027480	HEXITOLDEGSUPER.PWY..superpathway.of.hexitol.degradation..bacteria.
GCST90027481	HISDEG.PWY..L.histidine.degradation.I
GCST90027482	HISTSYN.PWY..L.histidine.biosynthesis
GCST90027483	HOMOSER.METSYN.PWY..L.methionine.biosynthesis.I
GCST90027484	HSERMETANA.PWY..L.methionine.biosynthesis.III
GCST90027485	ILEUSYN.PWY..L.isoleucine.biosynthesis.I..from.threonine.
GCST90027486	KDO.NAGLIPASYN.PWY..superpathway.of..Kdo.2.lipid.A.biosynthesis
GCST90027487	KETOGLUCONMET.PWY..ketogluconate.metabolism
GCST90027488	LACTOSECAT.PWY..lactose.and.galactose.degradation.I
GCST90027489	METHGLYUT.PWY..superpathway.of.methylglyoxal.degradation
GCST90027490	NAGLIPASYN.PWY..lipid.IVA.biosynthesis
GCST90027491	NONMEVIPP.PWY..methylerythritol.phosphate.pathway.I
GCST90027492	NONOXIPENT.PWY..pentose.phosphate.pathway..non.oxidative.branch.
GCST90027493	ORNDEG.PWY..superpathway.of.ornithine.degradation
GCST90027494	P105.PWY..TCA.cycle.IV..2.oxoglutarate.decarboxylase.
GCST90027495	P108.PWY..pyruvate.fermentation.to.propanoate.I
GCST90027496	P122.PWY..heterolactic.fermentation
GCST90027497	P161.PWY..acetylene.degradation
GCST90027498	P162.PWY..L.glutamate.degradation.V..via.hydroxyglutarate.
GCST90027499	P164.PWY..purine.nucleobases.degradation.I..anaerobic.
GCST90027500	P23.PWY..reductive.TCA.cycle.I
GCST90027501	P42.PWY..incomplete.reductive.TCA.cycle
GCST90027502	P441.PWY..superpathway.of.N.acetylneuraminate.degradation
GCST90027503	P461.PWY..hexitol.fermentation.to.lactate..formate..ethanol.and.acetate
GCST90027504	PANTO.PWY..phosphopantothenate.biosynthesis.I
GCST90027505	PANTOSYN.PWY..pantothenate.and.coenzyme.A.biosynthesis.I
GCST90027506	PENTOSE.P.PWY..pentose.phosphate.pathway
GCST90027507	PEPTIDOGLYCANSYN.PWY..peptidoglycan.biosynthesis.I..meso.diaminopimelate.containing.
GCST90027508	PHOSLIPSYN.PWY..superpathway.of.phospholipid.biosynthesis.I..bacteria.
GCST90027509	POLYAMINSYN3.PWY..superpathway.of.polyamine.biosynthesis.II
GCST90027510	POLYAMSYN.PWY..superpathway.of.polyamine.biosynthesis.I
GCST90027511	POLYISOPRENSYN.PWY..polyisoprenoid.biosynthesis..E..coli.
GCST90027512	PPGPPMET.PWY..ppGpp.biosynthesis
GCST90027513	PRPP.PWY..superpathway.of.histidine..purine..and.pyrimidine.biosynthesis
GCST90027514	PWY0.1061..superpathway.of.L.alanine.biosynthesis
GCST90027515	PWY0.1241..ADP.L.glycero..beta..D.manno.heptose.biosynthesis
GCST90027516	PWY0.1261..anhydromuropeptides.recycling
GCST90027517	PWY0.1296..purine.ribonucleosides.degradation
GCST90027518	PWY0.1297..superpathway.of.purine.deoxyribonucleosides.degradation
GCST90027519	PWY0.1298..superpathway.of.pyrimidine.deoxyribonucleosides.degradation
GCST90027520	PWY0.1338..polymyxin.resistance
GCST90027521	PWY0.1415..superpathway.of.heme.biosynthesis.from.uroporphyrinogen.III
GCST90027522	PWY0.1479..tRNA.processing
GCST90027523	PWY0.1533..methylphosphonate.degradation.I
GCST90027524	PWY0.1586..peptidoglycan.maturation..meso.diaminopimelate.containing.
GCST90027525	PWY0.162..superpathway.of.pyrimidine.ribonucleotides.de.novo.biosynthesis
GCST90027526	PWY0.781..aspartate.superpathway
GCST90027527	PWY0.845..superpathway.of.pyridoxal.5..phosphate.biosynthesis.and.salvage
GCST90027528	PWY.1269..CMP.3.deoxy.D.manno.octulosonate.biosynthesis.I
GCST90027529	PWY.2941..L.lysine.biosynthesis.II
GCST90027530	PWY.2942..L.lysine.biosynthesis.III
GCST90027531	PWY.3001..superpathway.of.L.isoleucine.biosynthesis.I
GCST90027532	PWY.3781..aerobic.respiration.I..cytochrome.c.
GCST90027533	PWY.4242..pantothenate.and.coenzyme.A.biosynthesis.III
GCST90027534	PWY.4984..urea.cycle
GCST90027535	PWY4FS.7..phosphatidylglycerol.biosynthesis.I..plastidic.
GCST90027536	PWY.5005..biotin.biosynthesis.II
GCST90027537	PWY.5022..4.aminobutanoate.degradation.V
GCST90027538	PWY.5088..L.glutamate.degradation.VIII..to.propanoate.
GCST90027539	PWY.5097..L.lysine.biosynthesis.VI
GCST90027540	PWY.5100..pyruvate.fermentation.to.acetate.and.lactate.II
GCST90027541	PWY.5101..L.isoleucine.biosynthesis.II
GCST90027542	PWY.5104..L.isoleucine.biosynthesis.IV
GCST90027543	PWY.5121..superpathway.of.geranylgeranyl.diphosphate.biosynthesis.II..via.MEP.
GCST90027544	PWY.5173..superpathway.of.acetyl.CoA.biosynthesis
GCST90027545	PWY.5177..glutaryl.CoA.degradation
GCST90027546	PWY.5188..tetrapyrrole.biosynthesis.I..from.glutamate.
GCST90027547	PWY.5189..tetrapyrrole.biosynthesis.II..from.glycine.
GCST90027548	PWY.5345..superpathway.of.L.methionine.biosynthesis..by.sulfhydrylation.
GCST90027549	PWY.5384..sucrose.degradation.IV..sucrose.phosphorylase.
GCST90027550	PWY.5505..L.glutamate.and.L.glutamine.biosynthesis
GCST90027551	PWY.5656..mannosylglycerate.biosynthesis.I
GCST90027552	PWY.5659..GDP.mannose.biosynthesis
GCST90027553	PWY.5667..CDP.diacylglycerol.biosynthesis.I
GCST90027554	PWY.5676..acetyl.CoA.fermentation.to.butanoate.II
GCST90027555	PWY.5686..UMP.biosynthesis
GCST90027556	PWY.5695..urate.biosynthesis.inosine.5..phosphate.degradation
GCST90027557	PWY.5705..allantoin.degradation.to.glyoxylate.III
GCST90027558	PWY.5791..1.4.dihydroxy.2.naphthoate.biosynthesis.II..plants.
GCST90027559	PWY.5838..superpathway.of.menaquinol.8.biosynthesis.I
GCST90027560	PWY.5850..superpathway.of.menaquinol.6.biosynthesis.I
GCST90027561	PWY.5913..TCA.cycle.VI..obligate.autotrophs.
GCST90027562	PWY.5918..superpathay.of.heme.biosynthesis.from.glutamate
GCST90027563	PWY.5920..superpathway.of.heme.biosynthesis.from.glycine
GCST90027564	PWY.5941..glycogen.degradation.II..eukaryotic.
GCST90027565	PWY.5971..palmitate.biosynthesis.II..bacteria.and.plants.
GCST90027566	PWY.5973..cis.vaccenate.biosynthesis
GCST90027567	PWY.5989..stearate.biosynthesis.II..bacteria.and.plants.
GCST90027568	PWY.6121..5.aminoimidazole.ribonucleotide.biosynthesis.I
GCST90027569	PWY.6123..inosine.5..phosphate.biosynthesis.I
GCST90027570	PWY.6125..superpathway.of.guanosine.nucleotides.de.novo.biosynthesis.II
GCST90027571	PWY.6147..6.hydroxymethyl.dihydropterin.diphosphate.biosynthesis.I
GCST90027572	PWY.6151..S.adenosyl.L.methionine.cycle.I
GCST90027573	PWY.6163..chorismate.biosynthesis.from.3.dehydroquinate
GCST90027574	PWY.621..sucrose.degradation.III..sucrose.invertase.
GCST90027575	PWY.6263..superpathway.of.menaquinol.8.biosynthesis.II
GCST90027576	PWY.6284..superpathway.of.unsaturated.fatty.acids.biosynthesis..E..coli.
GCST90027577	PWY.6285..superpathway.of.fatty.acids.biosynthesis..E..coli.
GCST90027578	PWY.6317..galactose.degradation.I..Leloir.pathway.
GCST90027579	PWY.6353..purine.nucleotides.degradation.II..aerobic.
GCST90027580	PWY.6471..peptidoglycan.biosynthesis.IV..Enterococcus.faecium.
GCST90027581	PWY.6507..4.deoxy.L.threo.hex.4.enopyranuronate.degradation
GCST90027582	PWY.6519..8.amino.7.oxononanoate.biosynthesis.I
GCST90027583	PWY.6545..pyrimidine.deoxyribonucleotides.de.novo.biosynthesis.III
GCST90027584	PWY.6588..pyruvate.fermentation.to.acetone
GCST90027585	PWY.6590..superpathway.of.Clostridium.acetobutylicum.acidogenic.fermentation
GCST90027586	PWY.6608..guanosine.nucleotides.degradation.III
GCST90027587	PWY.6609..adenine.and.adenosine.salvage.III
GCST90027588	PWY.6612..superpathway.of.tetrahydrofolate.biosynthesis
GCST90027589	PWY.6628..superpathway.of.L.phenylalanine.biosynthesis
GCST90027590	PWY.6629..superpathway.of.L.tryptophan.biosynthesis
GCST90027591	PWY.6630..superpathway.of.L.tyrosine.biosynthesis
GCST90027592	PWY66.422..D.galactose.degradation.V..Leloir.pathway.
GCST90027593	PWY.6690..cinnamate.and.3.hydroxycinnamate.degradation.to.2.oxopent.4.enoate
GCST90027594	PWY.6700..queuosine.biosynthesis
GCST90027595	PWY.6703..preQ0.biosynthesis
GCST90027596	PWY.6708..ubiquinol.8.biosynthesis..prokaryotic.
GCST90027597	PWY.6731..starch.degradation.III
GCST90027598	PWY.6737..starch.degradation.V
GCST90027599	PWY.6823..molybdenum.cofactor.biosynthesis
GCST90027600	PWY.6891..thiazole.biosynthesis.II..Bacillus.
GCST90027601	PWY.6892..thiazole.biosynthesis.I..E..coli.
GCST90027602	PWY.6897..thiamin.salvage.II
GCST90027603	PWY.6901..superpathway.of.glucose.and.xylose.degradation
GCST90027604	PWY.6969..TCA.cycle.V..2.oxoglutarate.ferredoxin.oxidoreductase.
GCST90027605	PWY.7003..glycerol.degradation.to.butanol
GCST90027606	PWY.7013..L.1.2.propanediol.degradation
GCST90027607	PWY.7187..pyrimidine.deoxyribonucleotides.de.novo.biosynthesis.II
GCST90027608	PWY.7196..superpathway.of.pyrimidine.ribonucleosides.salvage
GCST90027609	PWY.7197..pyrimidine.deoxyribonucleotide.phosphorylation
GCST90027610	PWY.7198..pyrimidine.deoxyribonucleotides.de.novo.biosynthesis.IV
GCST90027611	PWY.7199..pyrimidine.deoxyribonucleosides.salvage
GCST90027612	PWY.7209..superpathway.of.pyrimidine.ribonucleosides.degradation
GCST90027613	PWY.7211..superpathway.of.pyrimidine.deoxyribonucleotides.de.novo.biosynthesis
GCST90027614	PWY.7219..adenosine.ribonucleotides.de.novo.biosynthesis
GCST90027615	PWY.7221..guanosine.ribonucleotides.de.novo.biosynthesis
GCST90027616	PWY.7234..inosine.5..phosphate.biosynthesis.III
GCST90027617	PWY.7237..myo...chiro..and.scillo.inositol.degradation
GCST90027618	PWY.724..superpathway.of.L.lysine..L.threonine.and.L.methionine.biosynthesis.II
GCST90027619	PWY.7254..TCA.cycle.VII..acetate.producers.
GCST90027620	PWY.7315..dTDP.N.acetylthomosamine.biosynthesis
GCST90027621	PWY.7323..superpathway.of.GDP.mannose.derived.O.antigen.building.blocks.biosynthesis
GCST90027622	PWY.7328..superpathway.of.UDP.glucose.derived.O.antigen.building.blocks.biosynthesis
GCST90027623	PWY.7371..1.4.dihydroxy.6.naphthoate.biosynthesis.II
GCST90027624	PWY.7392..taxadiene.biosynthesis..engineered.
GCST90027625	PWY.7400..L.arginine.biosynthesis.IV..archaebacteria.
GCST90027626	PWY.7446..sulfoglycolysis
GCST90027627	PWY.7456..mannan.degradation
GCST90027628	PWY.841..superpathway.of.purine.nucleotides.de.novo.biosynthesis.I
GCST90027629	PWY_ARG.POLYAMINE.SYN..superpathway.of.arginine.and.polyamine.biosynthesis
GCST90027630	PWY_GLYCOLYSIS.E.D..superpathway.of.glycolysis.and.Entner.Doudoroff
GCST90027631	PWY_GLYCOLYSIS..glycolysis.I..from.glucose.6.phosphate.
GCST90027632	PWY_GLYOXYLATE.BYPASS..glyoxylate.cycle
GCST90027633	PWY_HEME.BIOSYNTHESIS.II..heme.biosynthesis.I..aerobic.
GCST90027634	PWY_NAD.BIOSYNTHESIS.II..NAD.salvage.pathway.II
GCST90027635	PWY_REDCITCYC..TCA.cycle.VIII..helicobacter.
GCST90027636	PWY_TCA.GLYOX.BYPASS..superpathway.of.glyoxylate.bypass.and.TCA
GCST90027637	PYRIDNUCSAL.PWY..NAD.salvage.pathway.I
GCST90027638	PYRIDNUCSYN.PWY..NAD.biosynthesis.I..from.aspartate.
GCST90027639	PYRIDOXSYN.PWY..pyridoxal.5..phosphate.biosynthesis.I
GCST90027640	RHAMCAT.PWY..L.rhamnose.degradation.I
GCST90027641	RIBOSYN2.PWY..flavin.biosynthesis.I..bacteria.and.plants.
GCST90027642	SER.GLYSYN.PWY..superpathway.of.L.serine.and.glycine.biosynthesis.I
GCST90027643	SO4ASSIM.PWY..sulfate.reduction.I..assimilatory.
GCST90027644	SULFATE.CYS.PWY..superpathway.of.sulfate.assimilation.and.cysteine.biosynthesis
GCST90027645	THRESYN.PWY..superpathway.of.L.threonine.biosynthesis
GCST90027646	TRNA.CHARGING.PWY..tRNA.charging
GCST90027647	TRPSYN.PWY..L.tryptophan.biosynthesis
GCST90027648	UBISYN.PWY..superpathway.of.ubiquinol.8.biosynthesis..prokaryotic.
GCST90027649	UDPNAGSYN.PWY..UDP.N.acetyl.D.glucosamine.biosynthesis.I
GCST90027650	X1CMET2.PWY..N10.formyl.tetrahydrofolate.biosynthesis
GCST90027651	k_Bacteria.p_Actinobacteria.c_Actinobacteria
GCST90027652	k_Bacteria.p_Bacteroidetes.c_Bacteroidia
GCST90027653	k_Bacteria.p_Firmicutes.c_Bacilli
GCST90027654	k_Bacteria.p_Firmicutes.c_Clostridia
GCST90027655	k_Bacteria.p_Firmicutes.c_Erysipelotrichia
GCST90027656	k_Bacteria.p_Firmicutes.c_Negativicutes
GCST90027657	k_Bacteria.p_Proteobacteria.c_Betaproteobacteria
GCST90027658	k_Bacteria.p_Proteobacteria.c_Deltaproteobacteria
GCST90027659	k_Bacteria.p_Proteobacteria.c_Gammaproteobacteria
GCST90027660	k_Bacteria.p_Verrucomicrobia.c_Verrucomicrobiae
GCST90027661	k_Bacteria.p_Actinobacteria.c_Actinobacteria.o_Actinomycetales.f_Micrococcaceae
GCST90027662	k_Bacteria.p_Actinobacteria.c_Actinobacteria.o_Bifidobacteriales.f_Bifidobacteriaceae
GCST90027663	k_Bacteria.p_Actinobacteria.c_Actinobacteria.o_Coriobacteriales.f_Coriobacteriaceae
GCST90027664	k_Bacteria.p_Bacteroidetes.c_Bacteroidia.o_Bacteroidales.f_Bacteroidaceae
GCST90027665	k_Bacteria.p_Bacteroidetes.c_Bacteroidia.o_Bacteroidales.f_Bacteroidales_noname
GCST90027666	k_Bacteria.p_Bacteroidetes.c_Bacteroidia.o_Bacteroidales.f_Porphyromonadaceae
GCST90027667	k_Bacteria.p_Bacteroidetes.c_Bacteroidia.o_Bacteroidales.f_Prevotellaceae
GCST90027668	k_Bacteria.p_Bacteroidetes.c_Bacteroidia.o_Bacteroidales.f_Rikenellaceae
GCST90027669	k_Bacteria.p_Firmicutes.c_Bacilli.o_Lactobacillales.f_Lactobacillaceae
GCST90027670	k_Bacteria.p_Firmicutes.c_Bacilli.o_Lactobacillales.f_Streptococcaceae
GCST90027671	k_Bacteria.p_Firmicutes.c_Clostridia.o_Clostridiales.f_Clostridiaceae
GCST90027672	k_Bacteria.p_Firmicutes.c_Clostridia.o_Clostridiales.f_Clostridiales_noname
GCST90027673	k_Bacteria.p_Firmicutes.c_Clostridia.o_Clostridiales.f_Eubacteriaceae
GCST90027674	k_Bacteria.p_Firmicutes.c_Clostridia.o_Clostridiales.f_Lachnospiraceae
GCST90027675	k_Bacteria.p_Firmicutes.c_Clostridia.o_Clostridiales.f_Oscillospiraceae
GCST90027676	k_Bacteria.p_Firmicutes.c_Clostridia.o_Clostridiales.f_Ruminococcaceae
GCST90027677	k_Bacteria.p_Firmicutes.c_Erysipelotrichia.o_Erysipelotrichales.f_Erysipelotrichaceae
GCST90027678	k_Bacteria.p_Firmicutes.c_Negativicutes.o_Selenomonadales.f_Acidaminococcaceae
GCST90027679	k_Bacteria.p_Firmicutes.c_Negativicutes.o_Selenomonadales.f_Veillonellaceae
GCST90027680	k_Bacteria.p_Proteobacteria.c_Betaproteobacteria.o_Burkholderiales.f_Burkholderiales_noname
GCST90027681	k_Bacteria.p_Proteobacteria.c_Betaproteobacteria.o_Burkholderiales.f_Oxalobacteraceae
GCST90027682	k_Bacteria.p_Proteobacteria.c_Betaproteobacteria.o_Burkholderiales.f_Sutterellaceae
GCST90027683	k_Bacteria.p_Proteobacteria.c_Deltaproteobacteria.o_Desulfovibrionales.f_Desulfovibrionaceae
GCST90027684	k_Bacteria.p_Proteobacteria.c_Gammaproteobacteria.o_Enterobacteriales.f_Enterobacteriaceae
GCST90027685	k_Bacteria.p_Proteobacteria.c_Gammaproteobacteria.o_Pasteurellales.f_Pasteurellaceae
GCST90027686	k_Bacteria.p_Verrucomicrobia.c_Verrucomicrobiae.o_Verrucomicrobiales.f_Verrucomicrobiaceae
GCST90027687	k_Bacteria.p_Actinobacteria.c_Actinobacteria.o_Actinomycetales.f_Micrococcaceae.g_Rothia
GCST90027688	k_Bacteria.p_Actinobacteria.c_Actinobacteria.o_Bifidobacteriales.f_Bifidobacteriaceae.g_Bifidobacterium
GCST90027689	k_Bacteria.p_Actinobacteria.c_Actinobacteria.o_Coriobacteriales.f_Coriobacteriaceae.g_Adlercreutzia
GCST90027690	k_Bacteria.p_Actinobacteria.c_Actinobacteria.o_Coriobacteriales.f_Coriobacteriaceae.g_Collinsella
GCST90027691	k_Bacteria.p_Actinobacteria.c_Actinobacteria.o_Coriobacteriales.f_Coriobacteriaceae.g_Eggerthella
GCST90027692	k_Bacteria.p_Actinobacteria.c_Actinobacteria.o_Coriobacteriales.f_Coriobacteriaceae.g_Gordonibacter
GCST90027693	k_Bacteria.p_Bacteroidetes.c_Bacteroidia.o_Bacteroidales.f_Bacteroidaceae.g_Bacteroides
GCST90027694	k_Bacteria.p_Bacteroidetes.c_Bacteroidia.o_Bacteroidales.f_Bacteroidales_noname.g_Bacteroidales_noname
GCST90027695	k_Bacteria.p_Bacteroidetes.c_Bacteroidia.o_Bacteroidales.f_Porphyromonadaceae.g_Barnesiella
GCST90027696	k_Bacteria.p_Bacteroidetes.c_Bacteroidia.o_Bacteroidales.f_Porphyromonadaceae.g_Coprobacter
GCST90027697	k_Bacteria.p_Bacteroidetes.c_Bacteroidia.o_Bacteroidales.f_Porphyromonadaceae.g_Odoribacter
GCST90027698	k_Bacteria.p_Bacteroidetes.c_Bacteroidia.o_Bacteroidales.f_Porphyromonadaceae.g_Parabacteroides
GCST90027699	k_Bacteria.p_Bacteroidetes.c_Bacteroidia.o_Bacteroidales.f_Prevotellaceae.g_Paraprevotella
GCST90027700	k_Bacteria.p_Bacteroidetes.c_Bacteroidia.o_Bacteroidales.f_Prevotellaceae.g_Prevotella
GCST90027701	k_Bacteria.p_Bacteroidetes.c_Bacteroidia.o_Bacteroidales.f_Rikenellaceae.g_Alistipes
GCST90027702	k_Bacteria.p_Firmicutes.c_Bacilli.o_Lactobacillales.f_Lactobacillaceae.g_Lactobacillus
GCST90027703	k_Bacteria.p_Firmicutes.c_Bacilli.o_Lactobacillales.f_Streptococcaceae.g_Streptococcus
GCST90027704	k_Bacteria.p_Firmicutes.c_Clostridia.o_Clostridiales.f_Clostridiaceae.g_Clostridium
GCST90027705	k_Bacteria.p_Firmicutes.c_Clostridia.o_Clostridiales.f_Clostridiales_noname.g_Flavonifractor
GCST90027706	k_Bacteria.p_Firmicutes.c_Clostridia.o_Clostridiales.f_Clostridiales_noname.g_Pseudoflavonifractor
GCST90027707	k_Bacteria.p_Firmicutes.c_Clostridia.o_Clostridiales.f_Eubacteriaceae.g_Eubacterium
GCST90027708	k_Bacteria.p_Firmicutes.c_Clostridia.o_Clostridiales.f_Lachnospiraceae.g_Blautia
GCST90027709	k_Bacteria.p_Firmicutes.c_Clostridia.o_Clostridiales.f_Lachnospiraceae.g_Butyrivibrio
GCST90027710	k_Bacteria.p_Firmicutes.c_Clostridia.o_Clostridiales.f_Lachnospiraceae.g_Coprococcus
GCST90027711	k_Bacteria.p_Firmicutes.c_Clostridia.o_Clostridiales.f_Lachnospiraceae.g_Dorea
GCST90027712	k_Bacteria.p_Firmicutes.c_Clostridia.o_Clostridiales.f_Lachnospiraceae.g_Lachnospiraceae_noname
GCST90027713	k_Bacteria.p_Firmicutes.c_Clostridia.o_Clostridiales.f_Lachnospiraceae.g_Roseburia
GCST90027714	k_Bacteria.p_Firmicutes.c_Clostridia.o_Clostridiales.f_Oscillospiraceae.g_Oscillibacter
GCST90027715	k_Bacteria.p_Firmicutes.c_Clostridia.o_Clostridiales.f_Ruminococcaceae.g_Anaerotruncus
GCST90027716	k_Bacteria.p_Firmicutes.c_Clostridia.o_Clostridiales.f_Ruminococcaceae.g_Faecalibacterium
GCST90027717	k_Bacteria.p_Firmicutes.c_Clostridia.o_Clostridiales.f_Ruminococcaceae.g_Ruminococcaceae_noname
GCST90027718	k_Bacteria.p_Firmicutes.c_Clostridia.o_Clostridiales.f_Ruminococcaceae.g_Ruminococcus
GCST90027719	k_Bacteria.p_Firmicutes.c_Clostridia.o_Clostridiales.f_Ruminococcaceae.g_Subdoligranulum
GCST90027720	k_Bacteria.p_Firmicutes.c_Erysipelotrichia.o_Erysipelotrichales.f_Erysipelotrichaceae.g_Erysipelotrichaceae_noname
GCST90027721	k_Bacteria.p_Firmicutes.c_Erysipelotrichia.o_Erysipelotrichales.f_Erysipelotrichaceae.g_Holdemania
GCST90027722	k_Bacteria.p_Firmicutes.c_Negativicutes.o_Selenomonadales.f_Acidaminococcaceae.g_Phascolarctobacterium
GCST90027723	k_Bacteria.p_Firmicutes.c_Negativicutes.o_Selenomonadales.f_Veillonellaceae.g_Dialister
GCST90027724	k_Bacteria.p_Firmicutes.c_Negativicutes.o_Selenomonadales.f_Veillonellaceae.g_Veillonella
GCST90027725	k_Bacteria.p_Proteobacteria.c_Betaproteobacteria.o_Burkholderiales.f_Burkholderiales_noname.g_Burkholderiales_noname
GCST90027726	k_Bacteria.p_Proteobacteria.c_Betaproteobacteria.o_Burkholderiales.f_Oxalobacteraceae.g_Oxalobacter
GCST90027727	k_Bacteria.p_Proteobacteria.c_Betaproteobacteria.o_Burkholderiales.f_Sutterellaceae.g_Parasutterella
GCST90027728	k_Bacteria.p_Proteobacteria.c_Betaproteobacteria.o_Burkholderiales.f_Sutterellaceae.g_Sutterellaceae_unclassified
GCST90027729	k_Bacteria.p_Proteobacteria.c_Betaproteobacteria.o_Burkholderiales.f_Sutterellaceae.g_Sutterella
GCST90027730	k_Bacteria.p_Proteobacteria.c_Deltaproteobacteria.o_Desulfovibrionales.f_Desulfovibrionaceae.g_Bilophila
GCST90027731	k_Bacteria.p_Proteobacteria.c_Deltaproteobacteria.o_Desulfovibrionales.f_Desulfovibrionaceae.g_Desulfovibrio
GCST90027732	k_Bacteria.p_Proteobacteria.c_Gammaproteobacteria.o_Enterobacteriales.f_Enterobacteriaceae.g_Escherichia
GCST90027733	k_Bacteria.p_Proteobacteria.c_Gammaproteobacteria.o_Pasteurellales.f_Pasteurellaceae.g_Haemophilus
GCST90027734	k_Bacteria.p_Verrucomicrobia.c_Verrucomicrobiae.o_Verrucomicrobiales.f_Verrucomicrobiaceae.g_Akkermansia
GCST90027735	k_Bacteria.p_Actinobacteria.c_Actinobacteria.o_Actinomycetales
GCST90027736	k_Bacteria.p_Actinobacteria.c_Actinobacteria.o_Bifidobacteriales
GCST90027737	k_Bacteria.p_Actinobacteria.c_Actinobacteria.o_Coriobacteriales
GCST90027738	k_Bacteria.p_Bacteroidetes.c_Bacteroidia.o_Bacteroidales
GCST90027739	k_Bacteria.p_Firmicutes.c_Bacilli.o_Lactobacillales
GCST90027740	k_Bacteria.p_Firmicutes.c_Clostridia.o_Clostridiales
GCST90027741	k_Bacteria.p_Firmicutes.c_Erysipelotrichia.o_Erysipelotrichales
GCST90027742	k_Bacteria.p_Firmicutes.c_Negativicutes.o_Selenomonadales
GCST90027743	k_Bacteria.p_Proteobacteria.c_Betaproteobacteria.o_Burkholderiales
GCST90027744	k_Bacteria.p_Proteobacteria.c_Deltaproteobacteria.o_Desulfovibrionales
GCST90027745	k_Bacteria.p_Proteobacteria.c_Gammaproteobacteria.o_Enterobacteriales
GCST90027746	k_Bacteria.p_Proteobacteria.c_Gammaproteobacteria.o_Pasteurellales
GCST90027747	k_Bacteria.p_Verrucomicrobia.c_Verrucomicrobiae.o_Verrucomicrobiales
GCST90027748	k_Bacteria.p_Actinobacteria
GCST90027749	k_Bacteria.p_Bacteroidetes
GCST90027750	k_Bacteria.p_Firmicutes
GCST90027751	k_Bacteria.p_Proteobacteria
GCST90027752	k_Bacteria.p_Verrucomicrobia
GCST90027753	k_Bacteria.p_Actinobacteria.c_Actinobacteria.o_Actinomycetales.f_Micrococcaceae.g_Rothia.s_Rothia_mucilaginosa
GCST90027754	k_Bacteria.p_Actinobacteria.c_Actinobacteria.o_Bifidobacteriales.f_Bifidobacteriaceae.g_Bifidobacterium.s_Bifidobacterium_adolescentis
GCST90027755	k_Bacteria.p_Actinobacteria.c_Actinobacteria.o_Bifidobacteriales.f_Bifidobacteriaceae.g_Bifidobacterium.s_Bifidobacterium_bifidum
GCST90027756	k_Bacteria.p_Actinobacteria.c_Actinobacteria.o_Bifidobacteriales.f_Bifidobacteriaceae.g_Bifidobacterium.s_Bifidobacterium_catenulatum
GCST90027757	k_Bacteria.p_Actinobacteria.c_Actinobacteria.o_Bifidobacteriales.f_Bifidobacteriaceae.g_Bifidobacterium.s_Bifidobacterium_longum
GCST90027758	k_Bacteria.p_Actinobacteria.c_Actinobacteria.o_Coriobacteriales.f_Coriobacteriaceae.g_Adlercreutzia.s_Adlercreutzia_equolifaciens
GCST90027759	k_Bacteria.p_Actinobacteria.c_Actinobacteria.o_Coriobacteriales.f_Coriobacteriaceae.g_Collinsella.s_Collinsella_aerofaciens
GCST90027760	k_Bacteria.p_Actinobacteria.c_Actinobacteria.o_Coriobacteriales.f_Coriobacteriaceae.g_Eggerthella.s_Eggerthella_unclassified
GCST90027761	k_Bacteria.p_Actinobacteria.c_Actinobacteria.o_Coriobacteriales.f_Coriobacteriaceae.g_Gordonibacter.s_Gordonibacter_pamelaeae
GCST90027762	k_Bacteria.p_Bacteroidetes.c_Bacteroidia.o_Bacteroidales.f_Bacteroidales_noname.g_Bacteroidales_noname.s_Bacteroidales_bacterium_ph8
GCST90027763	k_Bacteria.p_Bacteroidetes.c_Bacteroidia.o_Bacteroidales.f_Porphyromonadaceae.g_Barnesiella.s_Barnesiella_intestinihominis
GCST90027764	k_Bacteria.p_Bacteroidetes.c_Bacteroidia.o_Bacteroidales.f_Porphyromonadaceae.g_Coprobacter.s_Coprobacter_fastidiosus
GCST90027765	k_Bacteria.p_Bacteroidetes.c_Bacteroidia.o_Bacteroidales.f_Porphyromonadaceae.g_Odoribacter.s_Odoribacter_splanchnicus
GCST90027766	k_Bacteria.p_Bacteroidetes.c_Bacteroidia.o_Bacteroidales.f_Porphyromonadaceae.g_Parabacteroides.s_Parabacteroides_distasonis
GCST90027767	k_Bacteria.p_Bacteroidetes.c_Bacteroidia.o_Bacteroidales.f_Porphyromonadaceae.g_Parabacteroides.s_Parabacteroides_goldsteinii
GCST90027768	k_Bacteria.p_Bacteroidetes.c_Bacteroidia.o_Bacteroidales.f_Porphyromonadaceae.g_Parabacteroides.s_Parabacteroides_johnsonii
GCST90027769	k_Bacteria.p_Bacteroidetes.c_Bacteroidia.o_Bacteroidales.f_Porphyromonadaceae.g_Parabacteroides.s_Parabacteroides_merdae
GCST90027770	k_Bacteria.p_Bacteroidetes.c_Bacteroidia.o_Bacteroidales.f_Porphyromonadaceae.g_Parabacteroides.s_Parabacteroides_unclassified
GCST90027771	k_Bacteria.p_Bacteroidetes.c_Bacteroidia.o_Bacteroidales.f_Prevotellaceae.g_Paraprevotella.s_Paraprevotella_clara
GCST90027772	k_Bacteria.p_Bacteroidetes.c_Bacteroidia.o_Bacteroidales.f_Prevotellaceae.g_Paraprevotella.s_Paraprevotella_unclassified
GCST90027773	k_Bacteria.p_Bacteroidetes.c_Bacteroidia.o_Bacteroidales.f_Prevotellaceae.g_Paraprevotella.s_Paraprevotella_xylaniphila
GCST90027774	k_Bacteria.p_Bacteroidetes.c_Bacteroidia.o_Bacteroidales.f_Prevotellaceae.g_Prevotella.s_Prevotella_copri
GCST90027775	k_Bacteria.p_Bacteroidetes.c_Bacteroidia.o_Bacteroidales.f_Rikenellaceae.g_Alistipes.s_Alistipes_finegoldii
GCST90027776	k_Bacteria.p_Bacteroidetes.c_Bacteroidia.o_Bacteroidales.f_Rikenellaceae.g_Alistipes.s_Alistipes_indistinctus
GCST90027777	k_Bacteria.p_Bacteroidetes.c_Bacteroidia.o_Bacteroidales.f_Rikenellaceae.g_Alistipes.s_Alistipes_onderdonkii
GCST90027778	k_Bacteria.p_Bacteroidetes.c_Bacteroidia.o_Bacteroidales.f_Rikenellaceae.g_Alistipes.s_Alistipes_putredinis
GCST90027779	k_Bacteria.p_Bacteroidetes.c_Bacteroidia.o_Bacteroidales.f_Rikenellaceae.g_Alistipes.s_Alistipes_senegalensis
GCST90027780	k_Bacteria.p_Bacteroidetes.c_Bacteroidia.o_Bacteroidales.f_Rikenellaceae.g_Alistipes.s_Alistipes_shahii
GCST90027781	k_Bacteria.p_Bacteroidetes.c_Bacteroidia.o_Bacteroidales.f_Rikenellaceae.g_Alistipes.s_Alistipes_sp_AP11
GCST90027782	k_Bacteria.p_Firmicutes.c_Bacilli.o_Lactobacillales.f_Lactobacillaceae.g_Lactobacillus.s_Lactobacillus_delbrueckii
GCST90027783	k_Bacteria.p_Firmicutes.c_Bacilli.o_Lactobacillales.f_Streptococcaceae.g_Streptococcus.s_Streptococcus_parasanguinis
GCST90027784	k_Bacteria.p_Firmicutes.c_Bacilli.o_Lactobacillales.f_Streptococcaceae.g_Streptococcus.s_Streptococcus_salivarius
GCST90027785	k_Bacteria.p_Firmicutes.c_Bacilli.o_Lactobacillales.f_Streptococcaceae.g_Streptococcus.s_Streptococcus_thermophilus
GCST90027786	k_Bacteria.p_Firmicutes.c_Clostridia.o_Clostridiales.f_Clostridiaceae.g_Clostridium.s_Clostridium_asparagiforme
GCST90027787	k_Bacteria.p_Firmicutes.c_Clostridia.o_Clostridiales.f_Clostridiaceae.g_Clostridium.s_Clostridium_leptum
GCST90027788	k_Bacteria.p_Firmicutes.c_Clostridia.o_Clostridiales.f_Clostridiales_noname.g_Flavonifractor.s_Flavonifractor_plautii
GCST90027789	k_Bacteria.p_Firmicutes.c_Clostridia.o_Clostridiales.f_Clostridiales_noname.g_Pseudoflavonifractor.s_Pseudoflavonifractor_capillosus
GCST90027790	k_Bacteria.p_Firmicutes.c_Clostridia.o_Clostridiales.f_Eubacteriaceae.g_Eubacterium.s_Eubacterium_eligens
GCST90027791	k_Bacteria.p_Firmicutes.c_Clostridia.o_Clostridiales.f_Eubacteriaceae.g_Eubacterium.s_Eubacterium_hallii
GCST90027792	k_Bacteria.p_Firmicutes.c_Clostridia.o_Clostridiales.f_Eubacteriaceae.g_Eubacterium.s_Eubacterium_ramulus
GCST90027793	k_Bacteria.p_Firmicutes.c_Clostridia.o_Clostridiales.f_Eubacteriaceae.g_Eubacterium.s_Eubacterium_rectale
GCST90027794	k_Bacteria.p_Firmicutes.c_Clostridia.o_Clostridiales.f_Eubacteriaceae.g_Eubacterium.s_Eubacterium_siraeum
GCST90027795	k_Bacteria.p_Firmicutes.c_Clostridia.o_Clostridiales.f_Eubacteriaceae.g_Eubacterium.s_Eubacterium_ventriosum
GCST90027796	k_Bacteria.p_Firmicutes.c_Clostridia.o_Clostridiales.f_Oscillospiraceae.g_Oscillibacter.s_Oscillibacter_unclassified
GCST90027797	k_Bacteria.p_Firmicutes.c_Clostridia.o_Clostridiales.f_Ruminococcaceae.g_Faecalibacterium.s_Faecalibacterium_prausnitzii
GCST90027798	k_Bacteria.p_Firmicutes.c_Clostridia.o_Clostridiales.f_Ruminococcaceae.g_Ruminococcaceae_noname.s_Ruminococcaceae_bacterium_D16
GCST90027799	k_Bacteria.p_Firmicutes.c_Clostridia.o_Clostridiales.f_Ruminococcaceae.g_Ruminococcus.s_Ruminococcus_bromii
GCST90027800	k_Bacteria.p_Firmicutes.c_Clostridia.o_Clostridiales.f_Ruminococcaceae.g_Ruminococcus.s_Ruminococcus_callidus
GCST90027801	k_Bacteria.p_Firmicutes.c_Clostridia.o_Clostridiales.f_Ruminococcaceae.g_Ruminococcus.s_Ruminococcus_lactaris
GCST90027802	k_Bacteria.p_Firmicutes.c_Clostridia.o_Clostridiales.f_Ruminococcaceae.g_Subdoligranulum.s_Subdoligranulum_unclassified
GCST90027803	k_Bacteria.p_Firmicutes.c_Erysipelotrichia.o_Erysipelotrichales.f_Erysipelotrichaceae.g_Erysipelotrichaceae_noname.s_Eubacterium_biforme
GCST90027804	k_Bacteria.p_Firmicutes.c_Erysipelotrichia.o_Erysipelotrichales.f_Erysipelotrichaceae.g_Holdemania.s_Holdemania_filiformis
GCST90027805	k_Bacteria.p_Firmicutes.c_Erysipelotrichia.o_Erysipelotrichales.f_Erysipelotrichaceae.g_Holdemania.s_Holdemania_unclassified
GCST90027806	k_Bacteria.p_Firmicutes.c_Negativicutes.o_Selenomonadales.f_Acidaminococcaceae.g_Phascolarctobacterium.s_Phascolarctobacterium_succinatutens
GCST90027807	k_Bacteria.p_Firmicutes.c_Negativicutes.o_Selenomonadales.f_Veillonellaceae.g_Dialister.s_Dialister_invisus
GCST90027808	k_Bacteria.p_Firmicutes.c_Negativicutes.o_Selenomonadales.f_Veillonellaceae.g_Veillonella.s_Veillonella_unclassified
GCST90027809	k_Bacteria.p_Proteobacteria.c_Betaproteobacteria.o_Burkholderiales.f_Burkholderiales_noname.g_Burkholderiales_noname.s_Burkholderiales_bacterium_1_1_47
GCST90027810	k_Bacteria.p_Proteobacteria.c_Betaproteobacteria.o_Burkholderiales.f_Oxalobacteraceae.g_Oxalobacter.s_Oxalobacter_formigenes
GCST90027811	k_Bacteria.p_Proteobacteria.c_Betaproteobacteria.o_Burkholderiales.f_Sutterellaceae.g_Parasutterella.s_Parasutterella_excrementihominis
GCST90027812	k_Bacteria.p_Proteobacteria.c_Betaproteobacteria.o_Burkholderiales.f_Sutterellaceae.g_Sutterella.s_Sutterella_wadsworthensis
GCST90027813	k_Bacteria.p_Proteobacteria.c_Deltaproteobacteria.o_Desulfovibrionales.f_Desulfovibrionaceae.g_Bilophila.s_Bilophila_unclassified
GCST90027814	k_Bacteria.p_Proteobacteria.c_Deltaproteobacteria.o_Desulfovibrionales.f_Desulfovibrionaceae.g_Bilophila.s_Bilophila_wadsworthia
GCST90027815	k_Bacteria.p_Proteobacteria.c_Deltaproteobacteria.o_Desulfovibrionales.f_Desulfovibrionaceae.g_Desulfovibrio.s_Desulfovibrio_piger
GCST90027816	k_Bacteria.p_Proteobacteria.c_Gammaproteobacteria.o_Enterobacteriales.f_Enterobacteriaceae.g_Escherichia.s_Escherichia_coli
GCST90027817	k_Bacteria.p_Proteobacteria.c_Gammaproteobacteria.o_Enterobacteriales.f_Enterobacteriaceae.g_Escherichia.s_Escherichia_unclassified
GCST90027818	k_Bacteria.p_Proteobacteria.c_Gammaproteobacteria.o_Pasteurellales.f_Pasteurellaceae.g_Haemophilus.s_Haemophilus_parainfluenzae
GCST90027819	k_Bacteria.p_Verrucomicrobia.c_Verrucomicrobiae.o_Verrucomicrobiales.f_Verrucomicrobiaceae.g_Akkermansia.s_Akkermansia_muciniphila
GCST90027820	k_Bacteria.p_Bacteroidetes.c_Bacteroidia.o_Bacteroidales.f_Bacteroidaceae.g_Bacteroides.s_Bacteroides_caccae
GCST90027821	k_Bacteria.p_Bacteroidetes.c_Bacteroidia.o_Bacteroidales.f_Bacteroidaceae.g_Bacteroides.s_Bacteroides_cellulosilyticus
GCST90027822	k_Bacteria.p_Bacteroidetes.c_Bacteroidia.o_Bacteroidales.f_Bacteroidaceae.g_Bacteroides.s_Bacteroides_clarus
GCST90027823	k_Bacteria.p_Bacteroidetes.c_Bacteroidia.o_Bacteroidales.f_Bacteroidaceae.g_Bacteroides.s_Bacteroides_coprocola
GCST90027824	k_Bacteria.p_Bacteroidetes.c_Bacteroidia.o_Bacteroidales.f_Bacteroidaceae.g_Bacteroides.s_Bacteroides_dorei
GCST90027825	k_Bacteria.p_Bacteroidetes.c_Bacteroidia.o_Bacteroidales.f_Bacteroidaceae.g_Bacteroides.s_Bacteroides_eggerthii
GCST90027826	k_Bacteria.p_Bacteroidetes.c_Bacteroidia.o_Bacteroidales.f_Bacteroidaceae.g_Bacteroides.s_Bacteroides_faecis
GCST90027827	k_Bacteria.p_Bacteroidetes.c_Bacteroidia.o_Bacteroidales.f_Bacteroidaceae.g_Bacteroides.s_Bacteroides_finegoldii
GCST90027828	k_Bacteria.p_Bacteroidetes.c_Bacteroidia.o_Bacteroidales.f_Bacteroidaceae.g_Bacteroides.s_Bacteroides_fragilis
GCST90027829	k_Bacteria.p_Bacteroidetes.c_Bacteroidia.o_Bacteroidales.f_Bacteroidaceae.g_Bacteroides.s_Bacteroides_intestinalis
GCST90027830	k_Bacteria.p_Bacteroidetes.c_Bacteroidia.o_Bacteroidales.f_Bacteroidaceae.g_Bacteroides.s_Bacteroides_massiliensis
GCST90027831	k_Bacteria.p_Bacteroidetes.c_Bacteroidia.o_Bacteroidales.f_Bacteroidaceae.g_Bacteroides.s_Bacteroides_nordii
GCST90027832	k_Bacteria.p_Bacteroidetes.c_Bacteroidia.o_Bacteroidales.f_Bacteroidaceae.g_Bacteroides.s_Bacteroides_ovatus
GCST90027833	k_Bacteria.p_Bacteroidetes.c_Bacteroidia.o_Bacteroidales.f_Bacteroidaceae.g_Bacteroides.s_Bacteroides_plebeius
GCST90027834	k_Bacteria.p_Bacteroidetes.c_Bacteroidia.o_Bacteroidales.f_Bacteroidaceae.g_Bacteroides.s_Bacteroides_salyersiae
GCST90027835	k_Bacteria.p_Bacteroidetes.c_Bacteroidia.o_Bacteroidales.f_Bacteroidaceae.g_Bacteroides.s_Bacteroides_stercoris
GCST90027836	k_Bacteria.p_Bacteroidetes.c_Bacteroidia.o_Bacteroidales.f_Bacteroidaceae.g_Bacteroides.s_Bacteroides_thetaiotaomicron
GCST90027837	k_Bacteria.p_Bacteroidetes.c_Bacteroidia.o_Bacteroidales.f_Bacteroidaceae.g_Bacteroides.s_Bacteroides_uniformis
GCST90027838	k_Bacteria.p_Bacteroidetes.c_Bacteroidia.o_Bacteroidales.f_Bacteroidaceae.g_Bacteroides.s_Bacteroides_vulgatus
GCST90027839	k_Bacteria.p_Bacteroidetes.c_Bacteroidia.o_Bacteroidales.f_Bacteroidaceae.g_Bacteroides.s_Bacteroides_xylanisolvens
GCST90027840	k_Bacteria.p_Firmicutes.c_Clostridia.o_Clostridiales.f_Lachnospiraceae.g_Blautia.s_Ruminococcus_obeum
GCST90027841	k_Bacteria.p_Firmicutes.c_Clostridia.o_Clostridiales.f_Lachnospiraceae.g_Blautia.s_Ruminococcus_torques
GCST90027842	k_Bacteria.p_Firmicutes.c_Clostridia.o_Clostridiales.f_Lachnospiraceae.g_Butyrivibrio.s_Butyrivibrio_crossotus
GCST90027843	k_Bacteria.p_Firmicutes.c_Clostridia.o_Clostridiales.f_Lachnospiraceae.g_Coprococcus.s_Coprococcus_catus
GCST90027844	k_Bacteria.p_Firmicutes.c_Clostridia.o_Clostridiales.f_Lachnospiraceae.g_Coprococcus.s_Coprococcus_comes
GCST90027845	k_Bacteria.p_Firmicutes.c_Clostridia.o_Clostridiales.f_Lachnospiraceae.g_Coprococcus.s_Coprococcus_sp_ART55_1
GCST90027846	k_Bacteria.p_Firmicutes.c_Clostridia.o_Clostridiales.f_Lachnospiraceae.g_Dorea.s_Dorea_formicigenerans
GCST90027847	k_Bacteria.p_Firmicutes.c_Clostridia.o_Clostridiales.f_Lachnospiraceae.g_Dorea.s_Dorea_longicatena
GCST90027848	k_Bacteria.p_Firmicutes.c_Clostridia.o_Clostridiales.f_Lachnospiraceae.g_Dorea.s_Dorea_unclassified
GCST90027849	k_Bacteria.p_Firmicutes.c_Clostridia.o_Clostridiales.f_Lachnospiraceae.g_Lachnospiraceae_noname.s_Lachnospiraceae_bacterium_1_1_57FAA
GCST90027850	k_Bacteria.p_Firmicutes.c_Clostridia.o_Clostridiales.f_Lachnospiraceae.g_Lachnospiraceae_noname.s_Lachnospiraceae_bacterium_3_1_46FAA
GCST90027851	k_Bacteria.p_Firmicutes.c_Clostridia.o_Clostridiales.f_Lachnospiraceae.g_Lachnospiraceae_noname.s_Lachnospiraceae_bacterium_5_1_63FAA
GCST90027852	k_Bacteria.p_Firmicutes.c_Clostridia.o_Clostridiales.f_Lachnospiraceae.g_Lachnospiraceae_noname.s_Lachnospiraceae_bacterium_7_1_58FAA
GCST90027853	k_Bacteria.p_Firmicutes.c_Clostridia.o_Clostridiales.f_Lachnospiraceae.g_Lachnospiraceae_noname.s_Lachnospiraceae_bacterium_8_1_57FAA
GCST90027854	k_Bacteria.p_Firmicutes.c_Clostridia.o_Clostridiales.f_Lachnospiraceae.g_Roseburia.s_Roseburia_hominis
GCST90027855	k_Bacteria.p_Firmicutes.c_Clostridia.o_Clostridiales.f_Lachnospiraceae.g_Roseburia.s_Roseburia_intestinalis
GCST90027856	k_Bacteria.p_Firmicutes.c_Clostridia.o_Clostridiales.f_Lachnospiraceae.g_Roseburia.s_Roseburia_inulinivorans
GCST90027857	k_Bacteria.p_Firmicutes.c_Clostridia.o_Clostridiales.f_Lachnospiraceae.g_Roseburia.s_Roseburia_unclassified
id	name

## Sheet: Supplementary table9
Trait type	Panel	Statistical trait name	Trait	GWAS Catalog Accession Number	id
Relative count	B cell	BC_Trait1	IgD+ %B cell	GCST90001391	ebi-a-GCST90001391
Absolute count	B cell	BC_Trait10	IgD+ CD38br AC	GCST90001392	ebi-a-GCST90001392
Relative count	B cell	BC_Trait11	IgD+ CD38dim %B cell	GCST90001393	ebi-a-GCST90001393
Absolute count	B cell	BC_Trait12	IgD+ CD38dim AC	GCST90001394	ebi-a-GCST90001394
Relative count	B cell	BC_Trait13	IgD+ CD38- %B cell	GCST90001395	ebi-a-GCST90001395
Absolute count	B cell	BC_Trait14	IgD+ CD38- AC	GCST90001396	ebi-a-GCST90001396
Relative count	B cell	BC_Trait17	Unsw mem %B cell	GCST90001397	ebi-a-GCST90001397
Absolute count	B cell	BC_Trait18	Unsw mem AC	GCST90001398	ebi-a-GCST90001398
Relative count	B cell	BC_Trait19	IgD- CD27- %B cell	GCST90001399	ebi-a-GCST90001399
Absolute count	B cell	BC_Trait2	IgD+ AC	GCST90001400	ebi-a-GCST90001400
Absolute count	B cell	BC_Trait20	IgD- CD27- AC	GCST90001401	ebi-a-GCST90001401
Relative count	B cell	BC_Trait21	Sw mem %B cell	GCST90001402	ebi-a-GCST90001402
Absolute count	B cell	BC_Trait22	Sw mem AC	GCST90001403	ebi-a-GCST90001403
Relative count	B cell	BC_Trait23	PB/PC %B cell	GCST90001404	ebi-a-GCST90001404
Absolute count	B cell	BC_Trait24	PB/PC AC	GCST90001405	ebi-a-GCST90001405
Relative count	B cell	BC_Trait25	Memory B cell %B cell	GCST90001406	ebi-a-GCST90001406
Absolute count	B cell	BC_Trait26	Memory B cell AC	GCST90001407	ebi-a-GCST90001407
Relative count	B cell	BC_Trait27	Naive-mature B cell %B cell	GCST90001408	ebi-a-GCST90001408
Absolute count	B cell	BC_Trait28	Naive-mature B cell AC	GCST90001409	ebi-a-GCST90001409
Relative count	B cell	BC_Trait3	IgD- CD38br %B cell	GCST90001410	ebi-a-GCST90001410
Relative count	B cell	BC_Trait31	IgD+ CD24+ %B cell	GCST90001411	ebi-a-GCST90001411
Absolute count	B cell	BC_Trait32	IgD+ CD24+ AC	GCST90001412	ebi-a-GCST90001412
Relative count	B cell	BC_Trait33	IgD- CD24- %B cell	GCST90001413	ebi-a-GCST90001413
Absolute count	B cell	BC_Trait34	IgD- CD24- AC	GCST90001414	ebi-a-GCST90001414
Relative count	B cell	BC_Trait35	IgD+ CD24- %B cell	GCST90001415	ebi-a-GCST90001415
Absolute count	B cell	BC_Trait36	IgD+ CD24- AC	GCST90001416	ebi-a-GCST90001416
Relative count	B cell	BC_Trait37	CD24+ CD27+ %B cell	GCST90001417	ebi-a-GCST90001417
Absolute count	B cell	BC_Trait38	CD24+ CD27+ AC	GCST90001418	ebi-a-GCST90001418
Relative count	B cell	BC_Trait39	CD20- %B cell	GCST90001419	ebi-a-GCST90001419
Absolute count	B cell	BC_Trait4	IgD- CD38br AC	GCST90001420	ebi-a-GCST90001420
Absolute count	B cell	BC_Trait40	CD20- AC	GCST90001421	ebi-a-GCST90001421
Relative count	B cell	BC_Trait43	CD20- CD38- %B cell	GCST90001422	ebi-a-GCST90001422
Absolute count	B cell	BC_Trait44	CD20- CD38- AC	GCST90001423	ebi-a-GCST90001423
Relative count	B cell	BC_Trait46	IgD+ %Lymphocyte	GCST90001424	ebi-a-GCST90001424
Relative count	B cell	BC_Trait47	IgD- CD38br %lymphocyte	GCST90001425	ebi-a-GCST90001425
Relative count	B cell	BC_Trait48	IgD- CD38dim %lymphocyte	GCST90001426	ebi-a-GCST90001426
Relative count	B cell	BC_Trait49	IgD- CD38- %lymphocyte	GCST90001427	ebi-a-GCST90001427
Relative count	B cell	BC_Trait5	IgD- CD38dim %B cell	GCST90001428	ebi-a-GCST90001428
Relative count	B cell	BC_Trait50	IgD+ CD38br %lymphocyte	GCST90001429	ebi-a-GCST90001429
Relative count	B cell	BC_Trait51	IgD+ CD38dim %lymphocyte	GCST90001430	ebi-a-GCST90001430
Relative count	B cell	BC_Trait52	IgD+ CD38- %lymphocyte	GCST90001431	ebi-a-GCST90001431
Relative count	B cell	BC_Trait54	Unsw Mem %lymphocyte	GCST90001432	ebi-a-GCST90001432
Relative count	B cell	BC_Trait55	IgD- CD27- %lymphocyte	GCST90001433	ebi-a-GCST90001433
Relative count	B cell	BC_Trait56	Sw mem %lymphocyte	GCST90001434	ebi-a-GCST90001434
Relative count	B cell	BC_Trait57	PB/PC %lymphocyte	GCST90001435	ebi-a-GCST90001435
Relative count	B cell	BC_Trait58	Memory B cell %lymphocyte	GCST90001436	ebi-a-GCST90001436
Relative count	B cell	BC_Trait59	Naive-mature B cell %lymphocyte	GCST90001437	ebi-a-GCST90001437
Absolute count	B cell	BC_Trait6	IgD- CD38dim AC	GCST90001438	ebi-a-GCST90001438
Relative count	B cell	BC_Trait61	IgD+ CD24+ %lymphocyte	GCST90001439	ebi-a-GCST90001439
Relative count	B cell	BC_Trait62	IgD- CD24- %lymphocyte	GCST90001440	ebi-a-GCST90001440
Relative count	B cell	BC_Trait63	IgD+ CD24- %lymphocyte	GCST90001441	ebi-a-GCST90001441
Relative count	B cell	BC_Trait64	CD24+ CD27+ %lymphocyte	GCST90001442	ebi-a-GCST90001442
Relative count	B cell	BC_Trait65	CD20- %lymphocyte	GCST90001443	ebi-a-GCST90001443
Relative count	B cell	BC_Trait67	CD20- CD38- %lymphocyte	GCST90001444	ebi-a-GCST90001444
Relative count	B cell	BC_Trait7	IgD- CD38- %B cell	GCST90001445	ebi-a-GCST90001445
Absolute count	B cell	BC_Trait8	IgD- CD38- AC	GCST90001446	ebi-a-GCST90001446
Relative count	B cell	BC_Trait9	IgD+ CD38br %B cell	GCST90001447	ebi-a-GCST90001447
Absolute count	cDC	DC_Trait524	CD11c+ monocyte AC	GCST90001448	ebi-a-GCST90001448
Relative count	cDC	DC_Trait525	CD11c+ monocyte %monocyte	GCST90001449	ebi-a-GCST90001449
Absolute count	cDC	DC_Trait526	CD62L- monocyte AC	GCST90001450	ebi-a-GCST90001450
Relative count	cDC	DC_Trait527	CD62L- monocyte %monocyte	GCST90001451	ebi-a-GCST90001451
Absolute count	cDC	DC_Trait530	CD11c+ CD62L- monocyte AC	GCST90001452	ebi-a-GCST90001452
Relative count	cDC	DC_Trait531	CD11c+ CD62L- monocyte %monocyte	GCST90001453	ebi-a-GCST90001453
Absolute count	cDC	DC_Trait532	CD62L- HLA DR++ monocyte AC	GCST90001454	ebi-a-GCST90001454
Relative count	cDC	DC_Trait533	CD62L- HLA DR++ monocyte %monocyte	GCST90001455	ebi-a-GCST90001455
Absolute count	cDC	DC_Trait534	CD11c+ HLA DR++ monocyte AC	GCST90001456	ebi-a-GCST90001456
Relative count	cDC	DC_Trait535	CD11c+ HLA DR++ monocyte %monocyte	GCST90001457	ebi-a-GCST90001457
Absolute count	cDC	f_DC_Trait502	Myeloid DC AC	GCST90001458	ebi-a-GCST90001458
Relative count	cDC	f_DC_Trait503	Myeloid DC %DC	GCST90001459	ebi-a-GCST90001459
Absolute count	cDC	f_DC_Trait504	Plasmacytoid DC AC	GCST90001460	ebi-a-GCST90001460
Absolute count	cDC	f_DC_Trait505	DC AC	GCST90001461	ebi-a-GCST90001461
Absolute count	cDC	f_DC_Trait508	CD62L- DC AC	GCST90001462	ebi-a-GCST90001462
Relative count	cDC	f_DC_Trait509	CD62L- DC %DC	GCST90001463	ebi-a-GCST90001463
Absolute count	cDC	f_DC_Trait512	CD86+ myeloid DC AC	GCST90001464	ebi-a-GCST90001464
Relative count	cDC	f_DC_Trait513	CD86+ myeloid DC %DC	GCST90001465	ebi-a-GCST90001465
Absolute count	cDC	f_DC_Trait514	CD86+ plasmacytoid DC AC	GCST90001466	ebi-a-GCST90001466
Relative count	cDC	f_DC_Trait515	CD86+ plasmacytoid DC %DC	GCST90001467	ebi-a-GCST90001467
Absolute count	cDC	f_DC_Trait516	CD62L- myeloid DC AC	GCST90001468	ebi-a-GCST90001468
Relative count	cDC	f_DC_Trait517	CD62L- myeloid DC %DC	GCST90001469	ebi-a-GCST90001469
Absolute count	cDC	f_DC_Trait518	CD62L- plasmacytoid DC AC	GCST90001470	ebi-a-GCST90001470
Relative count	cDC	f_DC_Trait519	CD62L- plasmacytoid DC %DC	GCST90001471	ebi-a-GCST90001471
Absolute count	cDC	f_DC_Trait520	CD62L- CD86+ myeloid DC AC	GCST90001472	ebi-a-GCST90001472
Relative count	cDC	f_DC_Trait521	CD62L- CD86+ myeloid DC %DC	GCST90001473	ebi-a-GCST90001473
Relative count	cDC	f_DC_Trait522	Plasmacytoid DC %DC	GCST90001474	ebi-a-GCST90001474
Relative count	TBNK	f_MONO_Trait503	HLA DR++ monocyte %monocyte	GCST90001475	ebi-a-GCST90001475
Relative count	TBNK	f_MONO_Trait504	HLA DR++ monocyte %leukocyte	GCST90001476	ebi-a-GCST90001476
Absolute count	TBNK	f_MONO_Trait505	HLA DR++ monocyte AC	GCST90001477	ebi-a-GCST90001477
Relative count	Treg	f_Treg_Trait501	CD4 Treg %CD4	GCST90001478	ebi-a-GCST90001478
Relative count	Treg	f_Treg_Trait502	CD4 Treg %T cell	GCST90001479	ebi-a-GCST90001479
Absolute count	Treg	f_Treg_Trait503	Resting Treg AC	GCST90001480	ebi-a-GCST90001480
Relative count	Treg	f_Treg_Trait504	Resting Treg % CD4 Treg	GCST90001481	ebi-a-GCST90001481
Relative count	Treg	f_Treg_Trait505	Resting Treg %CD4	GCST90001482	ebi-a-GCST90001482
Absolute count	Treg	f_Treg_Trait506	CD39+ resting Treg AC	GCST90001483	ebi-a-GCST90001483
Relative count	Treg	f_Treg_Trait507	CD39+ resting Treg %resting Treg	GCST90001484	ebi-a-GCST90001484
Relative count	Treg	f_Treg_Trait508	CD39+ resting Treg % CD4 Treg	GCST90001485	ebi-a-GCST90001485
Absolute count	Treg	f_Treg_Trait509	Activated Treg AC	GCST90001486	ebi-a-GCST90001486
Relative count	Treg	f_Treg_Trait510	Activated Treg %CD4 Treg	GCST90001487	ebi-a-GCST90001487
Relative count	Treg	f_Treg_Trait511	Activated Treg %CD4	GCST90001488	ebi-a-GCST90001488
Absolute count	Treg	f_Treg_Trait512	CD39+ activated Treg AC	GCST90001489	ebi-a-GCST90001489
Relative count	Treg	f_Treg_Trait513	CD39+ activated Treg %activated Treg	GCST90001490	ebi-a-GCST90001490
Relative count	Treg	f_Treg_Trait514	CD39+ activated Treg %CD4 Treg	GCST90001491	ebi-a-GCST90001491
Absolute count	Treg	f_Treg_Trait515	Secreting Treg AC	GCST90001492	ebi-a-GCST90001492
Relative count	Treg	f_Treg_Trait516	Secreting Treg % CD4 Treg	GCST90001493	ebi-a-GCST90001493
Relative count	Treg	f_Treg_Trait517	Secreting Treg %CD4	GCST90001494	ebi-a-GCST90001494
Absolute count	Treg	f_Treg_Trait518	CD39+ secreting Treg AC	GCST90001495	ebi-a-GCST90001495
Relative count	Treg	f_Treg_Trait519	CD39+ secreting Treg %secreting Treg	GCST90001496	ebi-a-GCST90001496
Relative count	Treg	f_Treg_Trait520	CD39+ secreting Treg %CD4 Treg	GCST90001497	ebi-a-GCST90001497
Absolute count	Treg	f_Treg_Trait521	Activated & resting Treg AC	GCST90001498	ebi-a-GCST90001498
Relative count	Treg	f_Treg_Trait522	Activated & resting Treg % CD4 Treg	GCST90001499	ebi-a-GCST90001499
Relative count	Treg	f_Treg_Trait523	Activated & resting Treg %CD4+	GCST90001500	ebi-a-GCST90001500
Absolute count	Treg	f_Treg_Trait527	Activated & secreting Treg AC	GCST90001501	ebi-a-GCST90001501
Relative count	Treg	f_Treg_Trait528	Activated & secreting Treg %CD4 Treg	GCST90001502	ebi-a-GCST90001502
Relative count	Treg	f_Treg_Trait529	Activated & secreting Treg %CD4+	GCST90001503	ebi-a-GCST90001503
Absolute count	Treg	f_Treg_Trait533	CD25hi AC	GCST90001504	ebi-a-GCST90001504
Relative count	Treg	f_Treg_Trait534	CD25hi %CD4+	GCST90001505	ebi-a-GCST90001505
Relative count	Treg	f_Treg_Trait535	CD25hi %T cell	GCST90001506	ebi-a-GCST90001506
Absolute count	Treg	f_Treg_Trait536	CD25hi CD45RA+ CD4 not Treg AC	GCST90001507	ebi-a-GCST90001507
Relative count	Treg	f_Treg_Trait537	CD25hi CD45RA+ CD4 not Treg %CD4+	GCST90001508	ebi-a-GCST90001508
Relative count	Treg	f_Treg_Trait538	CD25hi CD45RA+ CD4 not Treg %T cell	GCST90001509	ebi-a-GCST90001509
Absolute count	Treg	f_Treg_Trait539	CD25hi CD45RA- CD4 not Treg AC	GCST90001510	ebi-a-GCST90001510
Relative count	Treg	f_Treg_Trait540	CD25hi CD45RA- CD4 not Treg %CD4+	GCST90001511	ebi-a-GCST90001511
Relative count	Treg	f_Treg_Trait541	CD25hi CD45RA- CD4 not Treg %T cell	GCST90001512	ebi-a-GCST90001512
Absolute count	Treg	f_Treg_Trait542	CD4 Treg AC	GCST90001513	ebi-a-GCST90001513
Absolute count	Myeloid cell	MDSC_Trait1	HSC AC	GCST90001514	ebi-a-GCST90001514
Absolute count	Myeloid cell	MDSC_Trait10	Im MDSC AC	GCST90001515	ebi-a-GCST90001515
Relative count	Myeloid cell	MDSC_Trait11	Im MDSC %CD33dim HLA DR- CD66b-	GCST90001516	ebi-a-GCST90001516
Absolute count	Myeloid cell	MDSC_Trait12	CD33br HLA DR+ AC	GCST90001517	ebi-a-GCST90001517
Absolute count	Myeloid cell	MDSC_Trait13	CD33br HLA DR+ CD14- AC	GCST90001518	ebi-a-GCST90001518
Relative count	Myeloid cell	MDSC_Trait14	CD33br HLA DR+ CD14- %CD33br HLA DR+	GCST90001519	ebi-a-GCST90001519
Absolute count	Myeloid cell	MDSC_Trait15	CD33br HLA DR+ CD14dim AC	GCST90001520	ebi-a-GCST90001520
Relative count	Myeloid cell	MDSC_Trait16	CD33br HLA DR+ CD14dim %CD33br HLA DR+	GCST90001521	ebi-a-GCST90001521
Absolute count	Myeloid cell	MDSC_Trait22	CD33- HLA DR- AC	GCST90001522	ebi-a-GCST90001522
Absolute count	Myeloid cell	MDSC_Trait23	CD33- HLA DR+ AC	GCST90001523	ebi-a-GCST90001523
Absolute count	Myeloid cell	MDSC_Trait24	Gr MDSC AC	GCST90001524	ebi-a-GCST90001524
Absolute count	Myeloid cell	MDSC_Trait25	CD33dim HLA DR+ CD11b+ AC	GCST90001525	ebi-a-GCST90001525
Relative count	Myeloid cell	MDSC_Trait26	CD33dim HLA DR+ CD11b+ %CD33dim HLA DR+	GCST90001526	ebi-a-GCST90001526
Absolute count	Myeloid cell	MDSC_Trait27	CD33dim HLA DR+ CD11b- AC	GCST90001527	ebi-a-GCST90001527
Relative count	Myeloid cell	MDSC_Trait28	CD33dim HLA DR+ CD11b- %CD33dim HLA DR+	GCST90001528	ebi-a-GCST90001528
Absolute count	Myeloid cell	MDSC_Trait3	CD66b++ myeloid cell AC	GCST90001529	ebi-a-GCST90001529
Absolute count	Myeloid cell	MDSC_Trait4	Mo MDSC AC	GCST90001530	ebi-a-GCST90001530
Absolute count	Myeloid cell	MDSC_Trait5	CD33dim HLA DR- AC	GCST90001531	ebi-a-GCST90001531
Absolute count	Myeloid cell	MDSC_Trait8	Basophil AC	GCST90001532	ebi-a-GCST90001532
Relative count	Myeloid cell	MDSC_Trait9	Basophil %CD33dim HLA DR- CD66b-	GCST90001533	ebi-a-GCST90001533
Absolute count	Maturation stages of T cell	MT_ry_Trait514	CD45RA- CD4+ AC	GCST90001534	ebi-a-GCST90001534
Relative count	Maturation stages of T cell	MT_ry_Trait515	CD45RA- CD4+ %CD4+	GCST90001535	ebi-a-GCST90001535
Relative count	Maturation stages of T cell	MT_ry_Trait516	CD45RA- CD4+ %T cell	GCST90001536	ebi-a-GCST90001536
Absolute count	Maturation stages of T cell	MT_Trait503	CM CD4+ AC	GCST90001537	ebi-a-GCST90001537
Relative count	Maturation stages of T cell	MT_Trait504	CM CD4+ %CD4+	GCST90001538	ebi-a-GCST90001538
Relative count	Maturation stages of T cell	MT_Trait505	CM CD4+ %T cell	GCST90001539	ebi-a-GCST90001539
Absolute count	Maturation stages of T cell	MT_Trait506	Naive CD4+ AC	GCST90001540	ebi-a-GCST90001540
Relative count	Maturation stages of T cell	MT_Trait507	Naive CD4+ %CD4+	GCST90001541	ebi-a-GCST90001541
Absolute count	Maturation stages of T cell	MT_Trait508	EM CD4+ AC	GCST90001542	ebi-a-GCST90001542
Relative count	Maturation stages of T cell	MT_Trait509	EM CD4+ %CD4+	GCST90001543	ebi-a-GCST90001543
Relative count	Maturation stages of T cell	MT_Trait510	EM CD4+ %T cell	GCST90001544	ebi-a-GCST90001544
Absolute count	Maturation stages of T cell	MT_Trait511	TD CD4+ AC	GCST90001545	ebi-a-GCST90001545
Relative count	Maturation stages of T cell	MT_Trait512	TD CD4+ %CD4+	GCST90001546	ebi-a-GCST90001546
Relative count	Maturation stages of T cell	MT_Trait513	TD CD4+ %T cell	GCST90001547	ebi-a-GCST90001547
Absolute count	Maturation stages of T cell	MT_Trait522	CM CD8br AC	GCST90001548	ebi-a-GCST90001548
Relative count	Maturation stages of T cell	MT_Trait523	CM CD8br %CD8br	GCST90001549	ebi-a-GCST90001549
Relative count	Maturation stages of T cell	MT_Trait524	CM CD8br %T cell	GCST90001550	ebi-a-GCST90001550
Absolute count	Maturation stages of T cell	MT_Trait525	Naive CD8br AC	GCST90001551	ebi-a-GCST90001551
Relative count	Maturation stages of T cell	MT_Trait526	Naive CD8br %CD8br	GCST90001552	ebi-a-GCST90001552
Relative count	Maturation stages of T cell	MT_Trait527	Naive CD8br %T cell	GCST90001553	ebi-a-GCST90001553
Absolute count	Maturation stages of T cell	MT_Trait528	EM CD8br AC	GCST90001554	ebi-a-GCST90001554
Relative count	Maturation stages of T cell	MT_Trait529	EM CD8br %CD8br	GCST90001555	ebi-a-GCST90001555
Relative count	Maturation stages of T cell	MT_Trait530	EM CD8br %T cell	GCST90001556	ebi-a-GCST90001556
Absolute count	Maturation stages of T cell	MT_Trait531	TD CD8br AC	GCST90001557	ebi-a-GCST90001557
Relative count	Maturation stages of T cell	MT_Trait532	TD CD8br %CD8br	GCST90001558	ebi-a-GCST90001558
Relative count	Maturation stages of T cell	MT_Trait533	TD CD8br %T cell	GCST90001559	ebi-a-GCST90001559
Absolute count	Maturation stages of T cell	MT_Trait537	CD45RA+ CD8br AC	GCST90001560	ebi-a-GCST90001560
Relative count	Maturation stages of T cell	MT_Trait538	CD45RA+ CD8br %CD8br	GCST90001561	ebi-a-GCST90001561
Relative count	Maturation stages of T cell	MT_Trait539	CD45RA+ CD8br %T cell	GCST90001562	ebi-a-GCST90001562
Absolute count	Maturation stages of T cell	MT_Trait542	CM DN (CD4-CD8-) AC	GCST90001563	ebi-a-GCST90001563
Relative count	Maturation stages of T cell	MT_Trait543	CM DN (CD4-CD8-) %DN	GCST90001564	ebi-a-GCST90001564
Relative count	Maturation stages of T cell	MT_Trait544	CM DN (CD4-CD8-) %T cell	GCST90001565	ebi-a-GCST90001565
Absolute count	Maturation stages of T cell	MT_Trait545	Naive DN (CD4-CD8-) AC	GCST90001566	ebi-a-GCST90001566
Relative count	Maturation stages of T cell	MT_Trait546	Naive DN (CD4-CD8-) %DN	GCST90001567	ebi-a-GCST90001567
Relative count	Maturation stages of T cell	MT_Trait547	Naive DN (CD4-CD8-) %T cell	GCST90001568	ebi-a-GCST90001568
Absolute count	Maturation stages of T cell	MT_Trait548	EM DN (CD4-CD8-) AC	GCST90001569	ebi-a-GCST90001569
Relative count	Maturation stages of T cell	MT_Trait549	EM DN (CD4-CD8-) %DN	GCST90001570	ebi-a-GCST90001570
Relative count	Maturation stages of T cell	MT_Trait550	EM DN (CD4-CD8-) %T cell	GCST90001571	ebi-a-GCST90001571
Absolute count	Maturation stages of T cell	MT_Trait551	TD DN (CD4-CD8-) AC	GCST90001572	ebi-a-GCST90001572
Relative count	Maturation stages of T cell	MT_Trait552	TD DN (CD4-CD8-) %DN	GCST90001573	ebi-a-GCST90001573
Relative count	Maturation stages of T cell	MT_Trait553	TD DN (CD4-CD8-) %T cell	GCST90001574	ebi-a-GCST90001574
Relative count	Maturation stages of T cell	MT_Trait560	Naive CD4+ %T cell	GCST90001575	ebi-a-GCST90001575
Relative count	B cell	N_BC_Trait3	Transitional %B cell	GCST90001576	ebi-a-GCST90001576
Absolute count	B cell	N_BC_Trait4	Transitional AC	GCST90001577	ebi-a-GCST90001577
Relative count	B cell	N_BC_Trait6	Transitional %lymphocyte	GCST90001578	ebi-a-GCST90001578
Absolute count	Monocyte	N_MONO_Trait501	CD14- CD16+ monocyte AC	GCST90001579	ebi-a-GCST90001579
Absolute count	Monocyte	N_MONO_Trait503	CD14+ CD16+ monocyte AC	GCST90001580	ebi-a-GCST90001580
Absolute count	Monocyte	N_MONO_Trait505	CD14- CD16- AC	GCST90001581	ebi-a-GCST90001581
Absolute count	Monocyte	N_MONO_Trait507	CD14+ CD16- monocyte AC	GCST90001582	ebi-a-GCST90001582
Absolute count	Monocyte	N_MONO_Trait513	Monocyte AC	GCST90001583	ebi-a-GCST90001583
Relative count	Monocyte	N_MONO_Trait514	CD14- CD16+ monocyte %monocyte	GCST90001584	ebi-a-GCST90001584
Relative count	Monocyte	N_MONO_Trait515	CD14+ CD16+ monocyte %monocyte	GCST90001585	ebi-a-GCST90001585
Relative count	Monocyte	N_MONO_Trait516	CD14+ CD16- monocyte %monocyte	GCST90001586	ebi-a-GCST90001586
Relative count	Monocyte	N_MONO_Trait517	CD16+ monocyte %monocyte	GCST90001587	ebi-a-GCST90001587
Relative count	TBNK	RATIO_CD3_B	T/B	GCST90001588	ebi-a-GCST90001588
Relative count	TBNK	RATIO_CD4_CD8B	CD4/CD8br	GCST90001589	ebi-a-GCST90001589
Absolute count	TBNK	TB_ry_Trait512	CD4+ AC	GCST90001590	ebi-a-GCST90001590
Relative count	TBNK	TB_ry_Trait513	CD4+ %T cell	GCST90001591	ebi-a-GCST90001591
Absolute count	TBNK	TB_ry_Trait515	CD8br AC	GCST90001592	ebi-a-GCST90001592
Relative count	TBNK	TB_ry_Trait516	CD8br %T cell	GCST90001593	ebi-a-GCST90001593
Absolute count	TBNK	TB_ry_Trait518	DP (CD4+CD8+) AC	GCST90001594	ebi-a-GCST90001594
Relative count	TBNK	TB_ry_Trait519	DP (CD4+CD8+) %T cell	GCST90001595	ebi-a-GCST90001595
Absolute count	TBNK	TB_ry_Trait524	CD8dim AC	GCST90001596	ebi-a-GCST90001596
Relative count	TBNK	TB_ry_Trait525	CD8dim %T cell	GCST90001597	ebi-a-GCST90001597
Absolute count	TBNK	TB_ry_Trait527	DN (CD4-CD8-) AC	GCST90001598	ebi-a-GCST90001598
Relative count	TBNK	TB_ry_Trait528	DN (CD4-CD8-) %T cell	GCST90001599	ebi-a-GCST90001599
Absolute count	TBNK	TB_Trait501	Leukocyte AC	GCST90001600	ebi-a-GCST90001600
Absolute count	TBNK	TB_Trait507	Lymphocyte AC	GCST90001601	ebi-a-GCST90001601
Relative count	TBNK	TB_Trait508	Lymphocyte %leukocyte	GCST90001602	ebi-a-GCST90001602
Absolute count	TBNK	TB_Trait509	T cell AC	GCST90001603	ebi-a-GCST90001603
Relative count	TBNK	TB_Trait510	T cell %lymphocyte	GCST90001604	ebi-a-GCST90001604
Relative count	TBNK	TB_Trait511	T cell %leukocyte	GCST90001605	ebi-a-GCST90001605
Relative count	TBNK	TB_Trait514	CD4+ %leukocyte	GCST90001606	ebi-a-GCST90001606
Relative count	TBNK	TB_Trait517	CD8br %leukocyte	GCST90001607	ebi-a-GCST90001607
Relative count	TBNK	TB_Trait520	DP (CD4+CD8+) %leukocyte	GCST90001608	ebi-a-GCST90001608
Absolute count	TBNK	TB_Trait521	CD4+ CD8dim AC	GCST90001609	ebi-a-GCST90001609
Relative count	TBNK	TB_Trait522	CD4+ CD8dim %lymphocyte	GCST90001610	ebi-a-GCST90001610
Relative count	TBNK	TB_Trait523	CD4+ CD8dim %leukocyte	GCST90001611	ebi-a-GCST90001611
Relative count	TBNK	TB_Trait526	CD8dim %leukocyte	GCST90001612	ebi-a-GCST90001612
Relative count	TBNK	TB_Trait529	DN (CD4-CD8-) %leukocyte	GCST90001613	ebi-a-GCST90001613
Relative count	TBNK	TB_Trait532	CD8br and CD8dim %leukocyte	GCST90001614	ebi-a-GCST90001614
Absolute count	TBNK	TB_Trait533	TCRgd AC	GCST90001615	ebi-a-GCST90001615
Relative count	TBNK	TB_Trait534	TCRgd %T cell	GCST90001616	ebi-a-GCST90001616
Relative count	TBNK	TB_Trait535	TCRgd %lymphocyte	GCST90001617	ebi-a-GCST90001617
Absolute count	TBNK	TB_Trait536	HLA DR+ T cell AC	GCST90001618	ebi-a-GCST90001618
Relative count	TBNK	TB_Trait537	HLA DR+ T cell%T cell	GCST90001619	ebi-a-GCST90001619
Relative count	TBNK	TB_Trait538	HLA DR+ T cell%lymphocyte	GCST90001620	ebi-a-GCST90001620
Absolute count	TBNK	TB_Trait539	NKT AC	GCST90001621	ebi-a-GCST90001621
Relative count	TBNK	TB_Trait540	NKT %T cell	GCST90001622	ebi-a-GCST90001622
Relative count	TBNK	TB_Trait541	NKT %lymphocyte	GCST90001623	ebi-a-GCST90001623
Absolute count	TBNK	TB_Trait542	HLA DR+ CD4+ AC	GCST90001624	ebi-a-GCST90001624
Relative count	TBNK	TB_Trait543	HLA DR+ CD4+ %T cell	GCST90001625	ebi-a-GCST90001625
Relative count	TBNK	TB_Trait544	HLA DR+ CD4+ %lymphocyte	GCST90001626	ebi-a-GCST90001626
Absolute count	TBNK	TB_Trait545	HLA DR+ CD8br AC	GCST90001627	ebi-a-GCST90001627
Relative count	TBNK	TB_Trait546	HLA DR+ CD8br %T cell	GCST90001628	ebi-a-GCST90001628
Relative count	TBNK	TB_Trait547	HLA DR+ CD8br %lymphocyte	GCST90001629	ebi-a-GCST90001629
Absolute count	TBNK	TB_Trait548	CD8br NKT AC	GCST90001630	ebi-a-GCST90001630
Relative count	TBNK	TB_Trait549	CD8br NKT %T cell	GCST90001631	ebi-a-GCST90001631
Relative count	TBNK	TB_Trait550	CD8br NKT %lymphocyte	GCST90001632	ebi-a-GCST90001632
Absolute count	TBNK	TB_Trait551	CD8dim NKT AC	GCST90001633	ebi-a-GCST90001633
Relative count	TBNK	TB_Trait552	CD8dim NKT %T cell	GCST90001634	ebi-a-GCST90001634
Relative count	TBNK	TB_Trait553	CD8dim NKT %lymphocyte	GCST90001635	ebi-a-GCST90001635
Absolute count	TBNK	TB_Trait554	DN (CD4-CD8-) NKT AC	GCST90001636	ebi-a-GCST90001636
Relative count	TBNK	TB_Trait555	DN (CD4-CD8-) NKT %T cell	GCST90001637	ebi-a-GCST90001637
Relative count	TBNK	TB_Trait556	DN (CD4-CD8-) NKT %lymphocyte	GCST90001638	ebi-a-GCST90001638
Absolute count	TBNK	TB_Trait560	CD3- lymphocyte AC	GCST90001639	ebi-a-GCST90001639
Relative count	TBNK	TB_Trait561	CD3- lymphocyte %lymphocyte	GCST90001640	ebi-a-GCST90001640
Relative count	TBNK	TB_Trait562	CD3- lymphocyte %leukocyte	GCST90001641	ebi-a-GCST90001641
Absolute count	TBNK	TB_Trait563	B cell AC	GCST90001642	ebi-a-GCST90001642
Relative count	TBNK	TB_Trait564	B cell % CD3- lymphocyte	GCST90001643	ebi-a-GCST90001643
Relative count	TBNK	TB_Trait565	B cell %lymphocyte	GCST90001644	ebi-a-GCST90001644
Absolute count	TBNK	TB_Trait566	NK AC	GCST90001645	ebi-a-GCST90001645
Relative count	TBNK	TB_Trait567	NK %CD3- lymphocyte	GCST90001646	ebi-a-GCST90001646
Relative count	TBNK	TB_Trait568	NK %lymphocyte	GCST90001647	ebi-a-GCST90001647
Absolute count	TBNK	TB_Trait569	HLA DR+ NK AC	GCST90001648	ebi-a-GCST90001648
Relative count	TBNK	TB_Trait570	HLA DR+ NK %NK	GCST90001649	ebi-a-GCST90001649
Relative count	TBNK	TB_Trait571	HLA DR+ NK %CD3- lymphocyte	GCST90001650	ebi-a-GCST90001650
Absolute count	TBNK	TB_Trait575	Granulocyte AC	GCST90001651	ebi-a-GCST90001651
Relative count	TBNK	TB_Trait576	Granulocyte %leukocyte	GCST90001652	ebi-a-GCST90001652
Relative count	Treg	Treg_Trait505	CD28- DN (CD4-CD8-) %DN	GCST90001653	ebi-a-GCST90001653
Absolute count	Treg	Treg_Trait506	CD28- DN (CD4-CD8-) AC	GCST90001654	ebi-a-GCST90001654
Relative count	Treg	Treg_Trait507	CD28+ DN (CD4-CD8-) %T cell	GCST90001655	ebi-a-GCST90001655
Relative count	Treg	Treg_Trait508	CD28+ DN (CD4-CD8-) %DN	GCST90001656	ebi-a-GCST90001656
Absolute count	Treg	Treg_Trait509	CD28+ DN (CD4-CD8-) AC	GCST90001657	ebi-a-GCST90001657
Relative count	Treg	Treg_Trait512	CD39+ CD4+ %T cell	GCST90001658	ebi-a-GCST90001658
Relative count	Treg	Treg_Trait513	CD39+ CD4+ %CD4+	GCST90001659	ebi-a-GCST90001659
Absolute count	Treg	Treg_Trait514	CD39+ CD4+ AC	GCST90001660	ebi-a-GCST90001660
Relative count	Treg	Treg_Trait574	CD28- CD8dim %T cell	GCST90001661	ebi-a-GCST90001661
Relative count	Treg	Treg_Trait575	CD28- CD8dim %CD8dim	GCST90001662	ebi-a-GCST90001662
Absolute count	Treg	Treg_Trait576	CD28- CD8dim AC	GCST90001663	ebi-a-GCST90001663
Relative count	Treg	Treg_Trait577	CD28+ CD45RA+ CD8dim %T cell	GCST90001664	ebi-a-GCST90001664
Relative count	Treg	Treg_Trait578	CD28+ CD45RA+ CD8dim %CD8dim	GCST90001665	ebi-a-GCST90001665
Absolute count	Treg	Treg_Trait579	CD28+ CD45RA+ CD8dim AC	GCST90001666	ebi-a-GCST90001666
Relative count	Treg	Treg_Trait580	CD28+ CD45RA- CD8dim %T cell	GCST90001667	ebi-a-GCST90001667
Relative count	Treg	Treg_Trait581	CD28+ CD45RA- CD8dim %CD8dim	GCST90001668	ebi-a-GCST90001668
Absolute count	Treg	Treg_Trait582	CD28+ CD45RA- CD8dim AC	GCST90001669	ebi-a-GCST90001669
Relative count	Treg	Treg_Trait585	CD39+ CD8br %T cell	GCST90001670	ebi-a-GCST90001670
Relative count	Treg	Treg_Trait586	CD39+ CD8br %CD8br	GCST90001671	ebi-a-GCST90001671
Absolute count	Treg	Treg_Trait587	CD39+ CD8br AC	GCST90001672	ebi-a-GCST90001672
Relative count	Treg	Treg_Trait588	CD28- CD127- CD25++ CD8br %T cell	GCST90001673	ebi-a-GCST90001673
Relative count	Treg	Treg_Trait589	CD28- CD127- CD25++ CD8br %CD8br	GCST90001674	ebi-a-GCST90001674
Absolute count	Treg	Treg_Trait590	CD28- CD127- CD25++ CD8br AC	GCST90001675	ebi-a-GCST90001675
Relative count	Treg	Treg_Trait591	CD28- CD25++ CD8br %T cell	GCST90001676	ebi-a-GCST90001676
Relative count	Treg	Treg_Trait592	CD28- CD25++ CD8br %CD8br	GCST90001677	ebi-a-GCST90001677
Absolute count	Treg	Treg_Trait593	CD28- CD25++ CD8br AC	GCST90001678	ebi-a-GCST90001678
Relative count	Treg	Treg_Trait594	CD25++ CD8br %T cell	GCST90001679	ebi-a-GCST90001679
Relative count	Treg	Treg_Trait595	CD25++ CD8br %CD8br	GCST90001680	ebi-a-GCST90001680
Absolute count	Treg	Treg_Trait596	CD25++ CD8br AC	GCST90001681	ebi-a-GCST90001681
Relative count	Treg	Treg_Trait597	CD127- CD8br %T cell	GCST90001682	ebi-a-GCST90001682
Relative count	Treg	Treg_Trait598	CD127- CD8br %CD8br	GCST90001683	ebi-a-GCST90001683
Absolute count	Treg	Treg_Trait599	CD127- CD8br AC	GCST90001684	ebi-a-GCST90001684
Relative count	Treg	Treg_Trait600	CD28- CD8br %T cell	GCST90001685	ebi-a-GCST90001685
Relative count	Treg	Treg_Trait601	CD28- CD8br %CD8br	GCST90001686	ebi-a-GCST90001686
Absolute count	Treg	Treg_Trait602	CD28- CD8br AC	GCST90001687	ebi-a-GCST90001687
Relative count	Treg	Treg_Trait603	CD28+ CD45RA+ CD8br %T cell	GCST90001688	ebi-a-GCST90001688
Relative count	Treg	Treg_Trait604	CD28+ CD45RA+ CD8br %CD8br	GCST90001689	ebi-a-GCST90001689
Absolute count	Treg	Treg_Trait605	CD28+ CD45RA+ CD8br AC	GCST90001690	ebi-a-GCST90001690
Relative count	Treg	Treg_Trait606	CD28+ CD45RA- CD8br %T cell	GCST90001691	ebi-a-GCST90001691
Relative count	Treg	Treg_Trait607	CD28+ CD45RA- CD8br %CD8br	GCST90001692	ebi-a-GCST90001692
Absolute count	Treg	Treg_Trait608	CD28+ CD45RA- CD8br AC	GCST90001693	ebi-a-GCST90001693
Relative count	Treg	Treg_Trait611	CD28- DN (CD4-CD8-) %T cell	GCST90001694	ebi-a-GCST90001694
Absolute count	Treg	Treg_Trait700	CD45RA- CD28- CD8br AC	GCST90001695	ebi-a-GCST90001695
Relative count	Treg	Treg_Trait701	CD45RA- CD28- CD8br %CD8br	GCST90001696	ebi-a-GCST90001696
Relative count	Treg	Treg_Trait702	CD45RA- CD28- CD8br %T cell	GCST90001697	ebi-a-GCST90001697
Absolute count	Treg	Treg_Trait706	CD45RA+ CD28- CD8br AC	GCST90001698	ebi-a-GCST90001698
Relative count	Treg	Treg_Trait707	CD45RA+ CD28- CD8br %CD8br	GCST90001699	ebi-a-GCST90001699
Relative count	Treg	Treg_Trait708	CD45RA+ CD28- CD8br %T cell	GCST90001700	ebi-a-GCST90001700
MFI	B cell	Bcells.trait111	BAFF-R on CD20- CD38-	GCST90001701	ebi-a-GCST90001701
MFI	B cell	Bcells.trait112	BAFF-R on CD24+ CD27+	GCST90001702	ebi-a-GCST90001702
MFI	B cell	Bcells.trait137	BAFF-R on IgD+ CD24+	GCST90001703	ebi-a-GCST90001703
MFI	B cell	Bcells.trait138	BAFF-R on IgD+ CD24-	GCST90001704	ebi-a-GCST90001704
MFI	B cell	Bcells.trait139	BAFF-R on IgD+ CD38-	GCST90001705	ebi-a-GCST90001705
MFI	B cell	Bcells.trait140	BAFF-R on IgD+ CD38- naive	GCST90001706	ebi-a-GCST90001706
MFI	B cell	Bcells.trait141	BAFF-R on IgD+ CD38- unsw mem	GCST90001707	ebi-a-GCST90001707
MFI	B cell	Bcells.trait142	BAFF-R on IgD+ CD38br	GCST90001708	ebi-a-GCST90001708
MFI	B cell	Bcells.trait143	BAFF-R on IgD+ CD38dim	GCST90001709	ebi-a-GCST90001709
MFI	B cell	Bcells.trait147	BAFF-R on IgD- CD24-	GCST90001710	ebi-a-GCST90001710
MFI	B cell	Bcells.trait148	BAFF-R on IgD- CD27-	GCST90001711	ebi-a-GCST90001711
MFI	B cell	Bcells.trait149	BAFF-R on IgD- CD38-	GCST90001712	ebi-a-GCST90001712
MFI	B cell	Bcells.trait150	BAFF-R on IgD- CD38br	GCST90001713	ebi-a-GCST90001713
MFI	B cell	Bcells.trait151	BAFF-R on IgD- CD38dim	GCST90001714	ebi-a-GCST90001714
MFI	B cell	Bcells.trait154	BAFF-R on memory B cell	GCST90001715	ebi-a-GCST90001715
MFI	B cell	Bcells.trait156	BAFF-R on naive-mature B cell	GCST90001716	ebi-a-GCST90001716
MFI	B cell	Bcells.trait157	BAFF-R on unsw mem	GCST90001717	ebi-a-GCST90001717
MFI	B cell	Bcells.trait159	BAFF-R on sw mem	GCST90001718	ebi-a-GCST90001718
MFI	B cell	Bcells.trait160	BAFF-R on IgD+	GCST90001719	ebi-a-GCST90001719
MFI	B cell	Bcells.trait161	BAFF-R on transitional	GCST90001720	ebi-a-GCST90001720
MFI	B cell	Bcells.trait255	CD19 on CD20-	GCST90001721	ebi-a-GCST90001721
MFI	B cell	Bcells.trait282	CD19 on CD20- CD38-	GCST90001722	ebi-a-GCST90001722
MFI	B cell	Bcells.trait283	CD19 on CD24+ CD27+	GCST90001723	ebi-a-GCST90001723
MFI	B cell	Bcells.trait308	CD19 on IgD+ CD24+	GCST90001724	ebi-a-GCST90001724
MFI	B cell	Bcells.trait309	CD19 on IgD+ CD24-	GCST90001725	ebi-a-GCST90001725
MFI	B cell	Bcells.trait310	CD19 on IgD+ CD38-	GCST90001726	ebi-a-GCST90001726
MFI	B cell	Bcells.trait311	CD19 on IgD+ CD38- naive	GCST90001727	ebi-a-GCST90001727
MFI	B cell	Bcells.trait312	CD19 on IgD+ CD38- unsw mem	GCST90001728	ebi-a-GCST90001728
MFI	B cell	Bcells.trait313	CD19 on IgD+ CD38br	GCST90001729	ebi-a-GCST90001729
MFI	B cell	Bcells.trait314	CD19 on IgD+ CD38dim	GCST90001730	ebi-a-GCST90001730
MFI	B cell	Bcells.trait318	CD19 on IgD- CD24-	GCST90001731	ebi-a-GCST90001731
MFI	B cell	Bcells.trait319	CD19 on IgD- CD27-	GCST90001732	ebi-a-GCST90001732
MFI	B cell	Bcells.trait320	CD19 on IgD- CD38-	GCST90001733	ebi-a-GCST90001733
MFI	B cell	Bcells.trait321	CD19 on IgD- CD38br	GCST90001734	ebi-a-GCST90001734
MFI	B cell	Bcells.trait322	CD19 on IgD- CD38dim	GCST90001735	ebi-a-GCST90001735
MFI	B cell	Bcells.trait325	CD19 on memory B cell	GCST90001736	ebi-a-GCST90001736
MFI	B cell	Bcells.trait327	CD19 on naive-mature B cell	GCST90001737	ebi-a-GCST90001737
MFI	B cell	Bcells.trait328	CD19 on unsw mem	GCST90001738	ebi-a-GCST90001738
MFI	B cell	Bcells.trait329	CD19 on PB/PC	GCST90001739	ebi-a-GCST90001739
MFI	B cell	Bcells.trait331	CD19 on sw mem	GCST90001740	ebi-a-GCST90001740
MFI	B cell	Bcells.trait332	CD19 on IgD+	GCST90001741	ebi-a-GCST90001741
MFI	B cell	Bcells.trait333	CD19 on transitional	GCST90001742	ebi-a-GCST90001742
MFI	B cell	Bcells.trait335	CD20 on B cell	GCST90001743	ebi-a-GCST90001743
MFI	B cell	Bcells.trait354	CD20 on CD20- CD38-	GCST90001744	ebi-a-GCST90001744
MFI	B cell	Bcells.trait355	CD20 on CD24+ CD27+	GCST90001745	ebi-a-GCST90001745
MFI	B cell	Bcells.trait378	CD20 on IgD+ CD24+	GCST90001746	ebi-a-GCST90001746
MFI	B cell	Bcells.trait379	CD20 on IgD+ CD24-	GCST90001747	ebi-a-GCST90001747
MFI	B cell	Bcells.trait380	CD20 on IgD+ CD38-	GCST90001748	ebi-a-GCST90001748
MFI	B cell	Bcells.trait381	CD20 on IgD+ CD38- naive	GCST90001749	ebi-a-GCST90001749
MFI	B cell	Bcells.trait382	CD20 on IgD+ CD38- unsw mem	GCST90001750	ebi-a-GCST90001750
MFI	B cell	Bcells.trait383	CD20 on IgD+ CD38br	GCST90001751	ebi-a-GCST90001751
MFI	B cell	Bcells.trait384	CD20 on IgD+ CD38dim	GCST90001752	ebi-a-GCST90001752
MFI	B cell	Bcells.trait388	CD20 on IgD- CD24-	GCST90001753	ebi-a-GCST90001753
MFI	B cell	Bcells.trait389	CD20 on IgD- CD27-	GCST90001754	ebi-a-GCST90001754
MFI	B cell	Bcells.trait390	CD20 on IgD- CD38-	GCST90001755	ebi-a-GCST90001755
MFI	B cell	Bcells.trait391	CD20 on IgD- CD38br	GCST90001756	ebi-a-GCST90001756
MFI	B cell	Bcells.trait392	CD20 on IgD- CD38dim	GCST90001757	ebi-a-GCST90001757
MFI	B cell	Bcells.trait395	CD20 on memory B cell	GCST90001758	ebi-a-GCST90001758
MFI	B cell	Bcells.trait397	CD20 on naive-mature B cell	GCST90001759	ebi-a-GCST90001759
MFI	B cell	Bcells.trait398	CD20 on unsw mem	GCST90001760	ebi-a-GCST90001760
MFI	B cell	Bcells.trait399	CD20 on sw mem	GCST90001761	ebi-a-GCST90001761
MFI	B cell	Bcells.trait400	CD20 on IgD+	GCST90001762	ebi-a-GCST90001762
MFI	B cell	Bcells.trait401	CD20 on transitional	GCST90001763	ebi-a-GCST90001763
MFI	B cell	Bcells.trait418	CD24 on CD24+ CD27+	GCST90001764	ebi-a-GCST90001764
MFI	B cell	Bcells.trait438	CD24 on IgD+ CD24+	GCST90001765	ebi-a-GCST90001765
MFI	B cell	Bcells.trait439	CD24 on IgD+ CD38-	GCST90001766	ebi-a-GCST90001766
MFI	B cell	Bcells.trait441	CD24 on IgD+ CD38- unsw mem	GCST90001767	ebi-a-GCST90001767
MFI	B cell	Bcells.trait442	CD24 on IgD+ CD38br	GCST90001768	ebi-a-GCST90001768
MFI	B cell	Bcells.trait445	CD24 on IgD- CD38-	GCST90001769	ebi-a-GCST90001769
MFI	B cell	Bcells.trait446	CD24 on IgD- CD38dim	GCST90001770	ebi-a-GCST90001770
MFI	B cell	Bcells.trait448	CD24 on memory B cell	GCST90001771	ebi-a-GCST90001771
MFI	B cell	Bcells.trait449	CD24 on unsw mem	GCST90001772	ebi-a-GCST90001772
MFI	B cell	Bcells.trait450	CD24 on sw mem	GCST90001773	ebi-a-GCST90001773
MFI	B cell	Bcells.trait451	CD24 on transitional	GCST90001774	ebi-a-GCST90001774
MFI	B cell	Bcells.trait453	CD25 on B cell	GCST90001775	ebi-a-GCST90001775
MFI	B cell	Bcells.trait470	CD25 on CD20- CD38-	GCST90001776	ebi-a-GCST90001776
MFI	B cell	Bcells.trait471	CD25 on CD24+ CD27+	GCST90001777	ebi-a-GCST90001777
MFI	B cell	Bcells.trait490	CD25 on IgD+ CD24+	GCST90001778	ebi-a-GCST90001778
MFI	B cell	Bcells.trait491	CD25 on IgD+ CD24-	GCST90001779	ebi-a-GCST90001779
MFI	B cell	Bcells.trait492	CD25 on IgD+ CD38-	GCST90001780	ebi-a-GCST90001780
MFI	B cell	Bcells.trait493	CD25 on IgD+ CD38- naive	GCST90001781	ebi-a-GCST90001781
MFI	B cell	Bcells.trait494	CD25 on IgD+ CD38- unsw mem	GCST90001782	ebi-a-GCST90001782
MFI	B cell	Bcells.trait495	CD25 on IgD+ CD38br	GCST90001783	ebi-a-GCST90001783
MFI	B cell	Bcells.trait496	CD25 on IgD+ CD38dim	GCST90001784	ebi-a-GCST90001784
MFI	B cell	Bcells.trait500	CD25 on IgD- CD24-	GCST90001785	ebi-a-GCST90001785
MFI	B cell	Bcells.trait501	CD25 on IgD- CD27-	GCST90001786	ebi-a-GCST90001786
MFI	B cell	Bcells.trait502	CD25 on IgD- CD38-	GCST90001787	ebi-a-GCST90001787
MFI	B cell	Bcells.trait503	CD25 on IgD- CD38br	GCST90001788	ebi-a-GCST90001788
MFI	B cell	Bcells.trait504	CD25 on IgD- CD38dim	GCST90001789	ebi-a-GCST90001789
MFI	B cell	Bcells.trait506	CD25 on memory B cell	GCST90001790	ebi-a-GCST90001790
MFI	B cell	Bcells.trait508	CD25 on naive-mature B cell	GCST90001791	ebi-a-GCST90001791
MFI	B cell	Bcells.trait509	CD25 on unsw mem	GCST90001792	ebi-a-GCST90001792
MFI	B cell	Bcells.trait510	CD25 on sw mem	GCST90001793	ebi-a-GCST90001793
MFI	B cell	Bcells.trait511	CD25 on IgD+	GCST90001794	ebi-a-GCST90001794
MFI	B cell	Bcells.trait512	CD25 on transitional	GCST90001795	ebi-a-GCST90001795
MFI	B cell	Bcells.trait514	CD27 on CD20-	GCST90001796	ebi-a-GCST90001796
MFI	B cell	Bcells.trait536	CD27 on CD20- CD38-	GCST90001797	ebi-a-GCST90001797
MFI	B cell	Bcells.trait537	CD27 on CD24+ CD27+	GCST90001798	ebi-a-GCST90001798
MFI	B cell	Bcells.trait539	CD27 on T cell	GCST90001799	ebi-a-GCST90001799
MFI	B cell	Bcells.trait561	CD27 on IgD+ CD24+	GCST90001800	ebi-a-GCST90001800
MFI	B cell	Bcells.trait563	CD27 on IgD+ CD38- unsw mem	GCST90001801	ebi-a-GCST90001801
MFI	B cell	Bcells.trait565	CD27 on IgD- CD38-	GCST90001802	ebi-a-GCST90001802
MFI	B cell	Bcells.trait566	CD27 on IgD- CD38br	GCST90001803	ebi-a-GCST90001803
MFI	B cell	Bcells.trait567	CD27 on IgD- CD38dim	GCST90001804	ebi-a-GCST90001804
MFI	B cell	Bcells.trait570	CD27 on memory B cell	GCST90001805	ebi-a-GCST90001805
MFI	B cell	Bcells.trait571	CD27 on unsw mem	GCST90001806	ebi-a-GCST90001806
MFI	B cell	Bcells.trait572	CD27 on PB/PC	GCST90001807	ebi-a-GCST90001807
MFI	B cell	Bcells.trait574	CD27 on sw mem	GCST90001808	ebi-a-GCST90001808
MFI	B cell	Bcells.trait597	CD38 on CD20-	GCST90001809	ebi-a-GCST90001809
MFI	B cell	Bcells.trait619	CD38 on CD3- CD19-	GCST90001810	ebi-a-GCST90001810
MFI	B cell	Bcells.trait637	CD38 on IgD+ CD24-	GCST90001811	ebi-a-GCST90001811
MFI	B cell	Bcells.trait640	CD38 on IgD+ CD38br	GCST90001812	ebi-a-GCST90001812
MFI	B cell	Bcells.trait641	CD38 on IgD+ CD38dim	GCST90001813	ebi-a-GCST90001813
MFI	B cell	Bcells.trait643	CD38 on IgD- CD38br	GCST90001814	ebi-a-GCST90001814
MFI	B cell	Bcells.trait644	CD38 on IgD- CD38dim	GCST90001815	ebi-a-GCST90001815
MFI	B cell	Bcells.trait646	CD38 on naive-mature B cell	GCST90001816	ebi-a-GCST90001816
MFI	B cell	Bcells.trait647	CD38 on PB/PC	GCST90001817	ebi-a-GCST90001817
MFI	B cell	Bcells.trait649	CD38 on IgD+	GCST90001818	ebi-a-GCST90001818
MFI	B cell	Bcells.trait650	CD38 on transitional	GCST90001819	ebi-a-GCST90001819
MFI	B cell	Bcells.trait775	IgD on IgD+ CD24+	GCST90001820	ebi-a-GCST90001820
MFI	B cell	Bcells.trait776	IgD on IgD+ CD24-	GCST90001821	ebi-a-GCST90001821
MFI	B cell	Bcells.trait777	IgD on IgD+ CD38-	GCST90001822	ebi-a-GCST90001822
MFI	B cell	Bcells.trait779	IgD on IgD+ CD38- unsw mem	GCST90001823	ebi-a-GCST90001823
MFI	B cell	Bcells.trait780	IgD on IgD+ CD38br	GCST90001824	ebi-a-GCST90001824
MFI	B cell	Bcells.trait781	IgD on IgD+ CD38dim	GCST90001825	ebi-a-GCST90001825
MFI	B cell	Bcells.trait785	IgD on unsw mem	GCST90001826	ebi-a-GCST90001826
MFI	B cell	Bcells.trait786	IgD on IgD+	GCST90001827	ebi-a-GCST90001827
MFI	B cell	Bcells.trait787	IgD on transitional	GCST90001828	ebi-a-GCST90001828
MFI	B cell	Bcells.trait84	BAFF-R on B cell	GCST90001829	ebi-a-GCST90001829
MFI	B cell	Bcells.trait85	BAFF-R on CD20-	GCST90001830	ebi-a-GCST90001830
MFI	cDC	Blue.530.30.cDC.trait1	CD62L on CD62L+ myeloid DC	GCST90001831	ebi-a-GCST90001831
MFI	cDC	Blue.530.30.cDC.trait2	CD62L on CD62L+ plasmacytoid DC	GCST90001832	ebi-a-GCST90001832
MFI	cDC	Blue.530.30.cDC.trait3	CD62L on CD62L+ DC	GCST90001833	ebi-a-GCST90001833
MFI	cDC	Blue.530.30.cDC.trait4	CD62L on monocyte	GCST90001834	ebi-a-GCST90001834
MFI	cDC	Blue.530.30.cDC.trait5	CD62L on granulocyte	GCST90001835	ebi-a-GCST90001835
MFI	Myeloid cell	Blue.530.30.MDSC.trait1	CD66b on CD66b++ myeloid cell	GCST90001836	ebi-a-GCST90001836
MFI	Myeloid cell	Blue.530.30.MDSC.trait2	CD66b on Gr MDSC	GCST90001837	ebi-a-GCST90001837
MFI	Maturation stages of T cell	Blue.530.30.MT.trait10	CD3 on naive CD8br	GCST90001838	ebi-a-GCST90001838
MFI	Maturation stages of T cell	Blue.530.30.MT.trait11	CD3 on EM CD8br	GCST90001839	ebi-a-GCST90001839
MFI	Maturation stages of T cell	Blue.530.30.MT.trait12	CD3 on TD CD8br	GCST90001840	ebi-a-GCST90001840
MFI	Maturation stages of T cell	Blue.530.30.MT.trait3	CD3 on CM CD4+	GCST90001841	ebi-a-GCST90001841
MFI	Maturation stages of T cell	Blue.530.30.MT.trait4	CD3 on Naive CD4+	GCST90001842	ebi-a-GCST90001842
MFI	Maturation stages of T cell	Blue.530.30.MT.trait5	CD3 on EM CD4+	GCST90001843	ebi-a-GCST90001843
MFI	Maturation stages of T cell	Blue.530.30.MT.trait6	CD3 on TD CD4+	GCST90001844	ebi-a-GCST90001844
MFI	Maturation stages of T cell	Blue.530.30.MT.trait7	CD3 on CD45RA- CD4+	GCST90001845	ebi-a-GCST90001845
MFI	Maturation stages of T cell	Blue.530.30.MT.trait9	CD3 on CM CD8br	GCST90001846	ebi-a-GCST90001846
MFI	TBNK	Blue.530.30.TBNK.trait4	CD3 on HLA DR+ T cell	GCST90001847	ebi-a-GCST90001847
MFI	TBNK	Blue.530.30.TBNK.trait5	CD3 on NKT	GCST90001848	ebi-a-GCST90001848
MFI	TBNK	Blue.530.30.TBNK.trait6	CD3 on HLA DR+ CD4+	GCST90001849	ebi-a-GCST90001849
MFI	TBNK	Blue.530.30.TBNK.trait7	CD3 on HLA DR+ CD8br	GCST90001850	ebi-a-GCST90001850
MFI	Treg	Blue.530.30.Treg.trait1	CD3 on T cell	GCST90001851	ebi-a-GCST90001851
MFI	Treg	Blue.530.30.Treg.trait10	CD3 on CD39+ resting Treg	GCST90001852	ebi-a-GCST90001852
MFI	Treg	Blue.530.30.Treg.trait11	CD3 on activated Treg	GCST90001853	ebi-a-GCST90001853
MFI	Treg	Blue.530.30.Treg.trait12	CD3 on CD39+ activated Treg	GCST90001854	ebi-a-GCST90001854
MFI	Treg	Blue.530.30.Treg.trait13	CD3 on secreting Treg	GCST90001855	ebi-a-GCST90001855
MFI	Treg	Blue.530.30.Treg.trait14	CD3 on CD39+ secreting Treg	GCST90001856	ebi-a-GCST90001856
MFI	Treg	Blue.530.30.Treg.trait15	CD3 on activated & secreting Treg	GCST90001857	ebi-a-GCST90001857
MFI	Treg	Blue.530.30.Treg.trait17	CD3 on CD45RA+ CD4+	GCST90001858	ebi-a-GCST90001858
MFI	Treg	Blue.530.30.Treg.trait2	CD3 on CD8br	GCST90001859	ebi-a-GCST90001859
MFI	Treg	Blue.530.30.Treg.trait21	CD3 on CD39+ CD4+	GCST90001860	ebi-a-GCST90001860
MFI	Treg	Blue.530.30.Treg.trait22	CD3 on CD28+ CD4+	GCST90001861	ebi-a-GCST90001861
MFI	Treg	Blue.530.30.Treg.trait23	CD3 on CD28+ DN (CD4-CD8-)	GCST90001862	ebi-a-GCST90001862
MFI	Treg	Blue.530.30.Treg.trait3	CD3 on CD28+ CD45RA- CD8br	GCST90001863	ebi-a-GCST90001863
MFI	Treg	Blue.530.30.Treg.trait4	CD3 on CD28+ CD45RA+ CD8br	GCST90001864	ebi-a-GCST90001864
MFI	Treg	Blue.530.30.Treg.trait5	CD3 on CD28- CD8br	GCST90001865	ebi-a-GCST90001865
MFI	Treg	Blue.530.30.Treg.trait6	CD3 on CD39+ CD8br	GCST90001866	ebi-a-GCST90001866
MFI	Treg	Blue.530.30.Treg.trait7	CD3 on CD4+	GCST90001867	ebi-a-GCST90001867
MFI	Treg	Blue.530.30.Treg.trait8	CD3 on CD4 Treg	GCST90001868	ebi-a-GCST90001868
MFI	Treg	Blue.530.30.Treg.trait9	CD3 on resting Treg	GCST90001869	ebi-a-GCST90001869
MFI	Myeloid cell	Blue.585.42.MDSC.trait1	CD34 on HSC	GCST90001870	ebi-a-GCST90001870
MFI	Maturation stages of T cell	HVEM1000_150630.trait1	HVEM on T cell	GCST90001871	ebi-a-GCST90001871
MFI	Maturation stages of T cell	HVEM1000_150630.trait10	HVEM on naive CD8br	GCST90001872	ebi-a-GCST90001872
MFI	Maturation stages of T cell	HVEM1000_150630.trait11	HVEM on EM CD8br	GCST90001873	ebi-a-GCST90001873
MFI	Maturation stages of T cell	HVEM1000_150630.trait12	HVEM on TD CD8br	GCST90001874	ebi-a-GCST90001874
MFI	Maturation stages of T cell	HVEM1000_150630.trait2	HVEM on CD4+	GCST90001875	ebi-a-GCST90001875
MFI	Maturation stages of T cell	HVEM1000_150630.trait3	HVEM on CM CD4+	GCST90001876	ebi-a-GCST90001876
MFI	Maturation stages of T cell	HVEM1000_150630.trait4	HVEM on naive CD4+	GCST90001877	ebi-a-GCST90001877
MFI	Maturation stages of T cell	HVEM1000_150630.trait5	HVEM on EM CD4+	GCST90001878	ebi-a-GCST90001878
MFI	Maturation stages of T cell	HVEM1000_150630.trait6	HVEM on TD CD4+	GCST90001879	ebi-a-GCST90001879
MFI	Maturation stages of T cell	HVEM1000_150630.trait7	HVEM on CD45RA- CD4+	GCST90001880	ebi-a-GCST90001880
MFI	Maturation stages of T cell	HVEM1000_150630.trait8	HVEM on CD8br	GCST90001881	ebi-a-GCST90001881
MFI	Maturation stages of T cell	HVEM1000_150630.trait9	HVEM on CM CD8br	GCST90001882	ebi-a-GCST90001882
MFI	TBNK	Blue.585.42.TBNK.trait1	CD16-CD56 on NKT	GCST90001883	ebi-a-GCST90001883
MFI	TBNK	Blue.585.42.TBNK.trait2	CD16-CD56 on NK	GCST90001884	ebi-a-GCST90001884
MFI	TBNK	Blue.585.42.TBNK.trait3	CD16-CD56 on HLA DR+ NK	GCST90001885	ebi-a-GCST90001885
MFI	Treg	Blue.585.42.Treg.trait10	CD28 on CD39+ activated Treg	GCST90001886	ebi-a-GCST90001886
MFI	Treg	Blue.585.42.Treg.trait11	CD28 on secreting Treg	GCST90001887	ebi-a-GCST90001887
MFI	Treg	Blue.585.42.Treg.trait12	CD28 on CD39+ secreting Treg	GCST90001888	ebi-a-GCST90001888
MFI	Treg	Blue.585.42.Treg.trait13	CD28 on activated & secreting Treg	GCST90001889	ebi-a-GCST90001889
MFI	Treg	Blue.585.42.Treg.trait15	CD28 on CD45RA+ CD4+	GCST90001890	ebi-a-GCST90001890
MFI	Treg	Blue.585.42.Treg.trait18	CD28 on CD45RA- CD4 not Treg	GCST90001891	ebi-a-GCST90001891
MFI	Treg	Blue.585.42.Treg.trait19	CD28 on CD39+ CD4+	GCST90001892	ebi-a-GCST90001892
MFI	Treg	Blue.585.42.Treg.trait2	CD28 on CD28+ CD45RA- CD8br	GCST90001893	ebi-a-GCST90001893
MFI	Treg	Blue.585.42.Treg.trait20	CD28 on CD28+ CD4+	GCST90001894	ebi-a-GCST90001894
MFI	Treg	Blue.585.42.Treg.trait21	CD28 on CD28+ DN (CD4-CD8-)	GCST90001895	ebi-a-GCST90001895
MFI	Treg	Blue.585.42.Treg.trait3	CD28 on CD28+ CD45RA+ CD8br	GCST90001896	ebi-a-GCST90001896
MFI	Treg	Blue.585.42.Treg.trait4	CD28 on CD39+ CD8br	GCST90001897	ebi-a-GCST90001897
MFI	Treg	Blue.585.42.Treg.trait5	CD28 on CD4+	GCST90001898	ebi-a-GCST90001898
MFI	Treg	Blue.585.42.Treg.trait6	CD28 on CD4 Treg	GCST90001899	ebi-a-GCST90001899
MFI	Treg	Blue.585.42.Treg.trait7	CD28 on resting Treg	GCST90001900	ebi-a-GCST90001900
MFI	Treg	Blue.585.42.Treg.trait8	CD28 on CD39+ resting Treg	GCST90001901	ebi-a-GCST90001901
MFI	Treg	Blue.585.42.Treg.trait9	CD28 on activated Treg	GCST90001902	ebi-a-GCST90001902
MFI	cDC	Blue.670.LP.cDC.trait1	CD86 on myeloid DC	GCST90001903	ebi-a-GCST90001903
MFI	cDC	Blue.670.LP.cDC.trait2	CD86 on CD62L+ myeloid DC	GCST90001904	ebi-a-GCST90001904
MFI	cDC	Blue.670.LP.cDC.trait3	CD86 on monocyte	GCST90001905	ebi-a-GCST90001905
MFI	cDC	Blue.670.LP.cDC.trait4	CD86 on granulocyte	GCST90001906	ebi-a-GCST90001906
MFI	Maturation stages of T cell	Blue.670.LP.MT.trait1	CCR7 on naive CD4+	GCST90001907	ebi-a-GCST90001907
MFI	Maturation stages of T cell	Blue.670.LP.MT.trait3	CCR7 on naive CD8br	GCST90001908	ebi-a-GCST90001908
MFI	TBNK	Blue.670.LP.TBNK.trait1	CD45 on CD14+ monocyte	GCST90001909	ebi-a-GCST90001909
MFI	TBNK	Blue.670.LP.TBNK.trait10	CD45 on B cell	GCST90001910	ebi-a-GCST90001910
MFI	TBNK	Blue.670.LP.TBNK.trait11	CD45 on NK	GCST90001911	ebi-a-GCST90001911
MFI	TBNK	Blue.670.LP.TBNK.trait12	CD45 on HLA DR+ NK	GCST90001912	ebi-a-GCST90001912
MFI	TBNK	Blue.670.LP.TBNK.trait13	CD45 on granulocyte	GCST90001913	ebi-a-GCST90001913
MFI	TBNK	Blue.670.LP.TBNK.trait2	CD45 on lymphocyte	GCST90001914	ebi-a-GCST90001914
MFI	TBNK	Blue.670.LP.TBNK.trait3	CD45 on T cell	GCST90001915	ebi-a-GCST90001915
MFI	TBNK	Blue.670.LP.TBNK.trait4	CD45 on CD4+	GCST90001916	ebi-a-GCST90001916
MFI	TBNK	Blue.670.LP.TBNK.trait5	CD45 on CD8br	GCST90001917	ebi-a-GCST90001917
MFI	TBNK	Blue.670.LP.TBNK.trait6	CD45 on HLA DR+ T cell	GCST90001918	ebi-a-GCST90001918
MFI	TBNK	Blue.670.LP.TBNK.trait7	CD45 on NKT	GCST90001919	ebi-a-GCST90001919
MFI	TBNK	Blue.670.LP.TBNK.trait8	CD45 on HLA DR+ CD4+	GCST90001920	ebi-a-GCST90001920
MFI	TBNK	Blue.670.LP.TBNK.trait9	CD45 on HLA DR+ CD8br	GCST90001921	ebi-a-GCST90001921
MFI	Treg	Blue.670.LP.Treg.trait1	CD127 on T cell	GCST90001922	ebi-a-GCST90001922
MFI	Treg	Blue.670.LP.Treg.trait10	CD127 on CD45RA- CD4 not Treg	GCST90001923	ebi-a-GCST90001923
MFI	Treg	Blue.670.LP.Treg.trait11	CD127 on CD28+ CD4+	GCST90001924	ebi-a-GCST90001924
MFI	Treg	Blue.670.LP.Treg.trait12	CD127 on CD28+ DN (CD4-CD8-)	GCST90001925	ebi-a-GCST90001925
MFI	Treg	Blue.670.LP.Treg.trait13	CD127 on granulocyte	GCST90001926	ebi-a-GCST90001926
MFI	Treg	Blue.670.LP.Treg.trait2	CD127 on CD8br	GCST90001927	ebi-a-GCST90001927
MFI	Treg	Blue.670.LP.Treg.trait3	CD127 on CD28+ CD45RA- CD8br	GCST90001928	ebi-a-GCST90001928
MFI	Treg	Blue.670.LP.Treg.trait4	CD127 on CD28+ CD45RA+ CD8br	GCST90001929	ebi-a-GCST90001929
MFI	Treg	Blue.670.LP.Treg.trait5	CD127 on CD28- CD8br	GCST90001930	ebi-a-GCST90001930
MFI	Treg	Blue.670.LP.Treg.trait6	CD127 on CD4+	GCST90001931	ebi-a-GCST90001931
MFI	Treg	Blue.670.LP.Treg.trait7	CD127 on CD45RA+ CD4+	GCST90001932	ebi-a-GCST90001932
MFI	Treg	Blue.780.60.CD25.trait1	CD25 on CD45RA- CD4 not Treg	GCST90001933	ebi-a-GCST90001933
MFI	Treg	Blue.780.60.CD25.trait13	CD25 on CD45RA+ CD4 not Treg	GCST90001934	ebi-a-GCST90001934
MFI	Treg	Blue.780.60.CD25.trait10	CD25 on CD39+ CD4 Treg	GCST90001935	ebi-a-GCST90001935
MFI	Treg	Blue.780.60.CD25.trait2	CD25 on CD4 Treg	GCST90001936	ebi-a-GCST90001936
MFI	Treg	Blue.780.60.CD25.trait3	CD25 on resting Treg	GCST90001937	ebi-a-GCST90001937
MFI	Treg	Blue.780.60.CD25.trait4	CD25 on CD39+ resting Treg	GCST90001938	ebi-a-GCST90001938
MFI	Treg	Blue.780.60.CD25.trait5	CD25 on activated Treg	GCST90001939	ebi-a-GCST90001939
MFI	Treg	Blue.780.60.CD25.trait6	CD25 on CD39+ activated Treg	GCST90001940	ebi-a-GCST90001940
MFI	Treg	Blue.780.60.CD25.trait7	CD25 on secreting Treg	GCST90001941	ebi-a-GCST90001941
MFI	Treg	Blue.780.60.CD25.trait8	CD25 on CD39+ secreting Treg	GCST90001942	ebi-a-GCST90001942
MFI	Treg	Blue.780.60.CD25.trait9	CD25 on activated & secreting Treg	GCST90001943	ebi-a-GCST90001943
MFI	cDC	Blue.780.60.cDC.trait1	CD123 on plasmacytoid DC	GCST90001944	ebi-a-GCST90001944
MFI	cDC	Blue.780.60.cDC.trait2	CD123 on CD62L+ plasmacytoid DC	GCST90001945	ebi-a-GCST90001945
MFI	Myeloid cell	Blue.780.60.MDSC.trait1	CD33 on CD14+ monocyte	GCST90001946	ebi-a-GCST90001946
MFI	Myeloid cell	Blue.780.60.MDSC.trait10	CD33 on CD33br HLA DR+ CD14dim	GCST90001947	ebi-a-GCST90001947
MFI	Myeloid cell	Blue.780.60.MDSC.trait12	CD33 on CD33dim HLA DR+ CD11b+	GCST90001948	ebi-a-GCST90001948
MFI	Myeloid cell	Blue.780.60.MDSC.trait13	CD33 on CD33dim HLA DR+ CD11b-	GCST90001949	ebi-a-GCST90001949
MFI	Myeloid cell	Blue.780.60.MDSC.trait14	CD33 on Gr MDSC	GCST90001950	ebi-a-GCST90001950
MFI	Myeloid cell	Blue.780.60.MDSC.trait2	CD33 on CD66b++ myeloid cell	GCST90001951	ebi-a-GCST90001951
MFI	Myeloid cell	Blue.780.60.MDSC.trait3	CD33 on Mo MDSC	GCST90001952	ebi-a-GCST90001952
MFI	Myeloid cell	Blue.780.60.MDSC.trait4	CD33 on CD33dim HLA DR-	GCST90001953	ebi-a-GCST90001953
MFI	Myeloid cell	Blue.780.60.MDSC.trait6	CD33 on basophil	GCST90001954	ebi-a-GCST90001954
MFI	Myeloid cell	Blue.780.60.MDSC.trait7	CD33 on Im MDSC	GCST90001955	ebi-a-GCST90001955
MFI	Myeloid cell	Blue.780.60.MDSC.trait8	CD33 on CD33br HLA DR+	GCST90001956	ebi-a-GCST90001956
MFI	Myeloid cell	Blue.780.60.MDSC.trait9	CD33 on CD33br HLA DR+ CD14-	GCST90001957	ebi-a-GCST90001957
MFI	TBNK	Blue.780.60.TBNK.trait1	CD4 on monocyte	GCST90001958	ebi-a-GCST90001958
MFI	TBNK	Blue.780.60.TBNK.trait3	CD4 on HLA DR+ CD4+	GCST90001959	ebi-a-GCST90001959
MFI	Treg	Blue.780.60.Treg.trait4	CD25 on CD4+	GCST90001960	ebi-a-GCST90001960
MFI	Treg	Blue.780.60.Treg.trait5	CD25 on CD39+ CD4+	GCST90001961	ebi-a-GCST90001961
MFI	Treg	Blue.780.60.Treg.trait6	CD25 on CD28+ CD4+	GCST90001962	ebi-a-GCST90001962
Morphological parameter	cDC	FSC.cDC.trait2	FSC-A on myeloid DC	GCST90001963	ebi-a-GCST90001963
Morphological parameter	cDC	FSC.cDC.trait3	FSC-A on plasmacytoid DC	GCST90001964	ebi-a-GCST90001964
Morphological parameter	cDC	FSC.cDC.trait4	FSC-A on monocyte	GCST90001965	ebi-a-GCST90001965
Morphological parameter	cDC	FSC.cDC.trait5	FSC-A on granulocyte	GCST90001966	ebi-a-GCST90001966
Morphological parameter	TBNK	FSC.TBNK.trait1	FSC-A on CD14+ monocyte	GCST90001967	ebi-a-GCST90001967
Morphological parameter	TBNK	FSC.TBNK.trait10	FSC-A on B cell	GCST90001968	ebi-a-GCST90001968
Morphological parameter	TBNK	FSC.TBNK.trait11	FSC-A on NK	GCST90001969	ebi-a-GCST90001969
Morphological parameter	TBNK	FSC.TBNK.trait12	FSC-A on HLA DR+ NK	GCST90001970	ebi-a-GCST90001970
Morphological parameter	TBNK	FSC.TBNK.trait2	FSC-A on lymphocyte	GCST90001971	ebi-a-GCST90001971
Morphological parameter	TBNK	FSC.TBNK.trait3	FSC-A on T cell	GCST90001972	ebi-a-GCST90001972
Morphological parameter	TBNK	FSC.TBNK.trait4	FSC-A on CD4+	GCST90001973	ebi-a-GCST90001973
Morphological parameter	TBNK	FSC.TBNK.trait5	FSC-A on CD8br	GCST90001974	ebi-a-GCST90001974
Morphological parameter	TBNK	FSC.TBNK.trait6	FSC-A on HLA DR+ T cell	GCST90001975	ebi-a-GCST90001975
Morphological parameter	TBNK	FSC.TBNK.trait7	FSC-A on NKT	GCST90001976	ebi-a-GCST90001976
Morphological parameter	TBNK	FSC.TBNK.trait8	FSC-A on HLA DR+ CD4+	GCST90001977	ebi-a-GCST90001977
Morphological parameter	TBNK	FSC.TBNK.trait9	FSC-A on HLA DR+ CD8br	GCST90001978	ebi-a-GCST90001978
MFI	Monocyte	mono.trait1	CD16 on CD14- CD16+ monocyte	GCST90001979	ebi-a-GCST90001979
MFI	Monocyte	mono.trait10	CD40 on CD14+ CD16- monocyte	GCST90001980	ebi-a-GCST90001980
MFI	Monocyte	mono.trait11	CD40 on CD14+ CD16+ monocyte	GCST90001981	ebi-a-GCST90001981
MFI	Monocyte	mono.trait12	CCR2 on CD14- CD16+ monocyte	GCST90001982	ebi-a-GCST90001982
MFI	Monocyte	mono.trait14	CD14 on CD14+ CD16+ monocyte	GCST90001983	ebi-a-GCST90001983
MFI	Monocyte	mono.trait16	HLA DR on CD14- CD16+ monocyte	GCST90001984	ebi-a-GCST90001984
MFI	Monocyte	mono.trait17	CD40 on monocytes	GCST90001985	ebi-a-GCST90001985
MFI	Monocyte	mono.trait19	CD14 on CD14+ CD16- monocyte	GCST90001986	ebi-a-GCST90001986
MFI	Monocyte	mono.trait2	CD64 on CD14+ CD16- monocyte	GCST90001987	ebi-a-GCST90001987
MFI	Monocyte	mono.trait21	HLA DR on CD14+ CD16- monocyte	GCST90001988	ebi-a-GCST90001988
MFI	Monocyte	mono.trait22	CD40 on CD14- CD16+ monocyte	GCST90001989	ebi-a-GCST90001989
MFI	Monocyte	mono.trait24	CD64 on CD14- CD16+ monocyte	GCST90001990	ebi-a-GCST90001990
MFI	Monocyte	mono.trait25	HLA DR on CD14+ monocyte	GCST90001991	ebi-a-GCST90001991
MFI	Monocyte	mono.trait28	CCR2 on CD14+ CD16+ monocyte	GCST90001992	ebi-a-GCST90001992
MFI	Monocyte	mono.trait29	PDL-1 on CD14+ CD16- monocyte	GCST90001993	ebi-a-GCST90001993
MFI	Monocyte	mono.trait3	CX3CR1 on CD14- CD16-	GCST90001994	ebi-a-GCST90001994
MFI	Monocyte	mono.trait33	CX3CR1 on monocyte	GCST90001995	ebi-a-GCST90001995
MFI	Monocyte	mono.trait35	CX3CR1 on CD14+ CD16+ monocyte	GCST90001996	ebi-a-GCST90001996
MFI	Monocyte	mono.trait36	CX3CR1 on CD14+ CD16- monocyte	GCST90001997	ebi-a-GCST90001997
MFI	Monocyte	mono.trait39	PDL-1 on CD14+ CD16+ monocyte	GCST90001998	ebi-a-GCST90001998
MFI	Monocyte	mono.trait4	PDL-1 on CD14- CD16+ monocyte	GCST90001999	ebi-a-GCST90001999
MFI	Monocyte	mono.trait41	PDL-1 on CD14- CD16-	GCST90002000	ebi-a-GCST90002000
MFI	Monocyte	mono.trait42	CD64 on CD14- CD16-	GCST90002001	ebi-a-GCST90002001
MFI	Monocyte	mono.trait43	PDL-1 on monocyte	GCST90002002	ebi-a-GCST90002002
MFI	Monocyte	mono.trait44	CCR2 on CD14- CD16-	GCST90002003	ebi-a-GCST90002003
MFI	Monocyte	mono.trait46	CCR2 on CD14+ CD16- monocyte	GCST90002004	ebi-a-GCST90002004
MFI	Monocyte	mono.trait47	CD16 on CD14+ CD16+ monocyte	GCST90002005	ebi-a-GCST90002005
MFI	Monocyte	mono.trait48	CD64 on monocyte	GCST90002006	ebi-a-GCST90002006
MFI	Monocyte	mono.trait50	HLA DR on CD14+ CD16+ monocyte	GCST90002007	ebi-a-GCST90002007
MFI	Monocyte	mono.trait52	CCR2 on monocyte	GCST90002008	ebi-a-GCST90002008
MFI	Monocyte	mono.trait53	HLA DR on CD14- CD16-	GCST90002009	ebi-a-GCST90002009
MFI	Monocyte	mono.trait54	HLA DR on monocyte	GCST90002010	ebi-a-GCST90002010
MFI	Monocyte	mono.trait6	CD64 on CD14+ CD16+ monocyte	GCST90002011	ebi-a-GCST90002011
MFI	Monocyte	mono.trait7	CX3CR1 on CD14- CD16+ monocyte	GCST90002012	ebi-a-GCST90002012
MFI	cDC	Red.660.20.cDC.trait1	CCR2 on myeloid DC	GCST90002013	ebi-a-GCST90002013
MFI	cDC	Red.660.20.cDC.trait2	CCR2 on CD62L+ myeloid DC	GCST90002014	ebi-a-GCST90002014
MFI	cDC	Red.660.20.cDC.trait3	CCR2 on plasmacytoid DC	GCST90002015	ebi-a-GCST90002015
MFI	cDC	Red.660.20.cDC.trait4	CCR2 on CD62L+ plasmacytoid DC	GCST90002016	ebi-a-GCST90002016
MFI	cDC	Red.660.20.cDC.trait5	CCR2 on monocyte	GCST90002017	ebi-a-GCST90002017
MFI	cDC	Red.660.20.cDC.trait6	CCR2 on granulocyte	GCST90002018	ebi-a-GCST90002018
MFI	Myeloid cell	Red.660.20.MDSC.trait2	CD14 on Mo MDSC	GCST90002019	ebi-a-GCST90002019
MFI	Myeloid cell	Red.660.20.MDSC.trait3	CD14 on CD33br HLA DR+ CD14dim	GCST90002020	ebi-a-GCST90002020
MFI	Myeloid cell	Red.660.20.MDSC.trait4	CD14 on CD33dim HLA DR+ CD11b+	GCST90002021	ebi-a-GCST90002021
MFI	Maturation stages of T cell	Red.660.20.MT.trait1	CD4 on CD4+	GCST90002022	ebi-a-GCST90002022
MFI	Maturation stages of T cell	Red.660.20.MT.trait2	CD4 on CM CD4 +	GCST90002023	ebi-a-GCST90002023
MFI	Maturation stages of T cell	Red.660.20.MT.trait3	CD4 on naive CD4+	GCST90002024	ebi-a-GCST90002024
MFI	Maturation stages of T cell	Red.660.20.MT.trait4	CD4 on EM CD4+	GCST90002025	ebi-a-GCST90002025
MFI	Maturation stages of T cell	Red.660.20.MT.trait5	CD4 on TD CD4+	GCST90002026	ebi-a-GCST90002026
MFI	Maturation stages of T cell	Red.660.20.MT.trait6	CD4 on CD45RA+ CD4+	GCST90002027	ebi-a-GCST90002027
MFI	TBNK	Red.660.20.TBNK.trait2	CD19 on B cell	GCST90002028	ebi-a-GCST90002028
MFI	Treg	Red.660.20.Treg.trait1	CD39 on CD39+ CD8br	GCST90002029	ebi-a-GCST90002029
MFI	Treg	Red.660.20.Treg.trait2	CD39 on CD39+ activated Treg	GCST90002030	ebi-a-GCST90002030
MFI	Treg	Red.660.20.Treg.trait3	CD39 on CD39+ secreting Treg	GCST90002031	ebi-a-GCST90002031
MFI	Treg	Red.660.20.Treg.trait5	CD39 on CD39+ CD4+	GCST90002032	ebi-a-GCST90002032
MFI	Treg	Red.660.20.Treg.trait6	CD39 on granulocyte	GCST90002033	ebi-a-GCST90002033
MFI	Treg	Red.660.20.Treg.trait7	CD39 on monocyte	GCST90002034	ebi-a-GCST90002034
MFI	cDC	Red.780.60.cDC.trait1	CD80 on myeloid DC	GCST90002035	ebi-a-GCST90002035
MFI	cDC	Red.780.60.cDC.trait2	CD80 on CD62L+ myeloid DC	GCST90002036	ebi-a-GCST90002036
MFI	cDC	Red.780.60.cDC.trait3	CD80 on plasmacytoid DC	GCST90002037	ebi-a-GCST90002037
MFI	cDC	Red.780.60.cDC.trait4	CD80 on CD62L+ plasmacytoid DC	GCST90002038	ebi-a-GCST90002038
MFI	cDC	Red.780.60.cDC.trait5	CD80 on monocyte	GCST90002039	ebi-a-GCST90002039
MFI	cDC	Red.780.60.cDC.trait6	CD80 on granulocyte	GCST90002040	ebi-a-GCST90002040
MFI	Myeloid cell	Red.780.60.MDSC.trait1	CD45 on lymphocyte	GCST90002041	ebi-a-GCST90002041
MFI	Myeloid cell	Red.780.60.MDSC.trait10	CD45 on CD33br HLA DR+ CD14-	GCST90002042	ebi-a-GCST90002042
MFI	Myeloid cell	Red.780.60.MDSC.trait11	CD45 on CD33br HLA DR+ CD14dim	GCST90002043	ebi-a-GCST90002043
MFI	Myeloid cell	Red.780.60.MDSC.trait13	CD45 on CD33dim HLA DR+ CD11b-	GCST90002044	ebi-a-GCST90002044
MFI	Myeloid cell	Red.780.60.MDSC.trait14	CD45 on CD33- HLA DR-	GCST90002045	ebi-a-GCST90002045
MFI	Myeloid cell	Red.780.60.MDSC.trait15	CD45 on CD33- HLA DR+	GCST90002046	ebi-a-GCST90002046
MFI	Myeloid cell	Red.780.60.MDSC.trait16	CD45 on Gr MDSC	GCST90002047	ebi-a-GCST90002047
MFI	Myeloid cell	Red.780.60.MDSC.trait3	CD45 on CD66b++ myelod cell	GCST90002048	ebi-a-GCST90002048
MFI	Myeloid cell	Red.780.60.MDSC.trait4	CD45 on Mo MDSC	GCST90002049	ebi-a-GCST90002049
MFI	Myeloid cell	Red.780.60.MDSC.trait5	CD45 on CD33dim HLA DR-	GCST90002050	ebi-a-GCST90002050
MFI	Myeloid cell	Red.780.60.MDSC.trait7	CD45 on basophil	GCST90002051	ebi-a-GCST90002051
MFI	Myeloid cell	Red.780.60.MDSC.trait8	CD45 on Im MDSC	GCST90002052	ebi-a-GCST90002052
MFI	Myeloid cell	Red.780.60.MDSC.trait9	CD45 on CD33br HLA DR+	GCST90002053	ebi-a-GCST90002053
MFI	Maturation stages of T cell	Red.780.60.MT.trait2	CD8 on CM CD8br	GCST90002054	ebi-a-GCST90002054
MFI	Maturation stages of T cell	Red.780.60.MT.trait3	CD8 on naive CD8br	GCST90002055	ebi-a-GCST90002055
MFI	Maturation stages of T cell	Red.780.60.MT.trait4	CD8 on EM CD8br	GCST90002056	ebi-a-GCST90002056
MFI	Maturation stages of T cell	Red.780.60.MT.trait5	CD8 on TD CD8br	GCST90002057	ebi-a-GCST90002057
MFI	TBNK	Red.780.60.TBNK.trait1	CD8 on CD8br	GCST90002058	ebi-a-GCST90002058
MFI	TBNK	Red.780.60.TBNK.trait2	CD8 on NKT	GCST90002059	ebi-a-GCST90002059
MFI	TBNK	Red.780.60.TBNK.trait3	CD8 on HLA DR+ CD8br	GCST90002060	ebi-a-GCST90002060
MFI	Treg	Red.780.60.Treg.trait15	CD4 on CD39+ CD4+	GCST90002061	ebi-a-GCST90002061
MFI	Treg	Red.780.60.Treg.trait16	CD4 on CD28+ CD4+	GCST90002062	ebi-a-GCST90002062
MFI	Treg	Red.780.60.Treg.trait2	CD4 on CD4 Treg	GCST90002063	ebi-a-GCST90002063
MFI	Treg	Red.780.60.Treg.trait3	CD4 on resting Treg	GCST90002064	ebi-a-GCST90002064
MFI	Treg	Red.780.60.Treg.trait4	CD4 on CD39+ resting Treg	GCST90002065	ebi-a-GCST90002065
MFI	Treg	Red.780.60.Treg.trait5	CD4 on activated Treg	GCST90002066	ebi-a-GCST90002066
MFI	Treg	Red.780.60.Treg.trait6	CD4 on CD39+ activated Treg	GCST90002067	ebi-a-GCST90002067
MFI	Treg	Red.780.60.Treg.trait7	CD4 on secreting Treg	GCST90002068	ebi-a-GCST90002068
MFI	Treg	Red.780.60.Treg.trait8	CD4 on CD39+ secreting Treg	GCST90002069	ebi-a-GCST90002069
MFI	Treg	Red.780.60.Treg.trait9	CD4 on activated & secreting Treg	GCST90002070	ebi-a-GCST90002070
Morphological parameter	cDC	SSC.cDC.trait2	SSC-A on myeloid DC	GCST90002071	ebi-a-GCST90002071
Morphological parameter	cDC	SSC.cDC.trait3	SSC-A on plasmacytoid DC	GCST90002072	ebi-a-GCST90002072
Morphological parameter	cDC	SSC.cDC.trait4	SSC-A on monocyte	GCST90002073	ebi-a-GCST90002073
Morphological parameter	TBNK	SSC.TBNK.trait1	SSC-A on CD14+ monocyte	GCST90002074	ebi-a-GCST90002074
Morphological parameter	TBNK	SSC.TBNK.trait10	SSC-A on B cell	GCST90002075	ebi-a-GCST90002075
Morphological parameter	TBNK	SSC.TBNK.trait11	SSC-A on NK	GCST90002076	ebi-a-GCST90002076
Morphological parameter	TBNK	SSC.TBNK.trait12	SSC-A on HLA DR+ NK	GCST90002077	ebi-a-GCST90002077
Morphological parameter	TBNK	SSC.TBNK.trait13	SSC-A on granulocyte	GCST90002078	ebi-a-GCST90002078
Morphological parameter	TBNK	SSC.TBNK.trait2	SSC-A on lymphocyte	GCST90002079	ebi-a-GCST90002079
Morphological parameter	TBNK	SSC.TBNK.trait3	SSC-A on T cell	GCST90002080	ebi-a-GCST90002080
Morphological parameter	TBNK	SSC.TBNK.trait4	SSC-A on CD4+	GCST90002081	ebi-a-GCST90002081
Morphological parameter	TBNK	SSC.TBNK.trait5	SSC-A on CD8br	GCST90002082	ebi-a-GCST90002082
Morphological parameter	TBNK	SSC.TBNK.trait6	SSC-A on HLA DR+ T cell	GCST90002083	ebi-a-GCST90002083
Morphological parameter	TBNK	SSC.TBNK.trait7	SSC-A on NKT	GCST90002084	ebi-a-GCST90002084
Morphological parameter	TBNK	SSC.TBNK.trait8	SSC-A on HLA DR+ CD4+	GCST90002085	ebi-a-GCST90002085
Morphological parameter	TBNK	SSC.TBNK.trait9	SSC-A on HLA DR+ CD8br	GCST90002086	ebi-a-GCST90002086
MFI	cDC	Violet.450.50.cDC.trait1	CD11c on myeloid DC	GCST90002087	ebi-a-GCST90002087
MFI	cDC	Violet.450.50.cDC.trait2	CD11c on CD62L+ myeloid DC	GCST90002088	ebi-a-GCST90002088
MFI	cDC	Violet.450.50.cDC.trait3	CD11c on monocyte	GCST90002089	ebi-a-GCST90002089
MFI	cDC	Violet.450.50.cDC.trait4	CD11c on granulocyte	GCST90002090	ebi-a-GCST90002090
MFI	Myeloid cell	Violet.450.50.MDSC.trait1	CD11b on CD14+ monocyte	GCST90002091	ebi-a-GCST90002091
MFI	Myeloid cell	Violet.450.50.MDSC.trait13	CD11b on Gr MDSC	GCST90002092	ebi-a-GCST90002092
MFI	Myeloid cell	Violet.450.50.MDSC.trait2	CD11b on CD66b++ myeloid cell	GCST90002093	ebi-a-GCST90002093
MFI	Myeloid cell	Violet.450.50.MDSC.trait3	CD11b on Mo MDSC	GCST90002094	ebi-a-GCST90002094
MFI	Myeloid cell	Violet.450.50.MDSC.trait4	CD11b on CD33dim HLA DR-	GCST90002095	ebi-a-GCST90002095
MFI	Myeloid cell	Violet.450.50.MDSC.trait6	CD11b on basophil	GCST90002096	ebi-a-GCST90002096
MFI	Myeloid cell	Violet.450.50.MDSC.trait9	CD11b on CD33br HLA DR+ CD14dim	GCST90002097	ebi-a-GCST90002097
MFI	Maturation stages of T cell	Violet.450.50.MT.trait1	CD45RA on naive CD4+	GCST90002098	ebi-a-GCST90002098
MFI	Maturation stages of T cell	Violet.450.50.MT.trait2	CD4RA on TD CD4+	GCST90002099	ebi-a-GCST90002099
MFI	Maturation stages of T cell	Violet.450.50.MT.trait3	CD45RA on naive CD8br	GCST90002100	ebi-a-GCST90002100
MFI	Maturation stages of T cell	Violet.450.50.MT.trait4	CD45RA on TD CD8br	GCST90002101	ebi-a-GCST90002101
MFI	Treg	Violet.450.50.Treg.trait2	CD45RA on resting Treg	GCST90002102	ebi-a-GCST90002102
MFI	Treg	Violet.450.50.Treg.trait3	CD45RA on CD39+ resting Treg	GCST90002103	ebi-a-GCST90002103
MFI	cDC	Violet.510.50.cDC.trait2	HLA DR on myeloid DC	GCST90002104	ebi-a-GCST90002104
MFI	cDC	Violet.510.50.cDC.trait3	HLA DR on plasmacytoid DC	GCST90002105	ebi-a-GCST90002105
MFI	cDC	Violet.510.50.cDC.trait4	HLA DR on DC	GCST90002106	ebi-a-GCST90002106
MFI	Myeloid cell	Violet.510.50.MDSC.trait1	HLA DR on HSC	GCST90002107	ebi-a-GCST90002107
MFI	Myeloid cell	Violet.510.50.MDSC.trait3	HLA DR on CD33br HLA DR+ CD14-	GCST90002108	ebi-a-GCST90002108
MFI	Myeloid cell	Violet.510.50.MDSC.trait4	HLA DR on CD33br HLA DR+ CD14dim	GCST90002109	ebi-a-GCST90002109
MFI	Myeloid cell	Violet.510.50.MDSC.trait5	HLA DR on CD33dim HLA DR+ CD11b+	GCST90002110	ebi-a-GCST90002110
MFI	Myeloid cell	Violet.510.50.MDSC.trait6	HLA DR on CD33dim HLA DR+ CD11b-	GCST90002111	ebi-a-GCST90002111
MFI	Myeloid cell	Violet.510.50.MDSC.trait7	HLA DR on CD33- HLA DR+	GCST90002112	ebi-a-GCST90002112
MFI	TBNK	Violet.510.50.TBNK.trait2	HLA DR on HLA DR+ T cell	GCST90002113	ebi-a-GCST90002113
MFI	TBNK	Violet.510.50.TBNK.trait3	HLA DR on HLA DR+ CD4+	GCST90002114	ebi-a-GCST90002114
MFI	TBNK	Violet.510.50.TBNK.trait4	HLA DR on HLA DR+ CD8br	GCST90002115	ebi-a-GCST90002115
MFI	TBNK	Violet.510.50.TBNK.trait5	HLA DR on B cell	GCST90002116	ebi-a-GCST90002116
MFI	TBNK	Violet.510.50.TBNK.trait6	HLA DR on HLA DR+ NK	GCST90002117	ebi-a-GCST90002117
MFI	Treg	Violet.510.50.Treg.trait2	CD8 on CD28+ CD45RA- CD8br	GCST90002118	ebi-a-GCST90002118
MFI	Treg	Violet.510.50.Treg.trait3	CD8 on CD28+ CD45RA+ CD8br	GCST90002119	ebi-a-GCST90002119
MFI	Treg	Violet.510.50.Treg.trait4	CD8 on CD28- CD8br	GCST90002120	ebi-a-GCST90002120
MFI	Treg	Violet.510.50.Treg.trait5	CD8 on CD39+ CD8br	GCST90002121	ebi-a-GCST90002121
